# Supplementary material for: Expression profiles of long non-coding RNAs located in autoimmune disease-associated regions reveal immune cell-type specificity
Source: Genome Med. 2014 Oct 28;6(10):88. doi: 10.1186/s13073-014-0088-0 (PMC4240855; doi:10.1186/s13073-014-0088-0)
Supplement: Additional file 2: Table S1. — List of loci associated with nine autoimmune diseases. For each disease phenotype, the table shows a list of loci including additional information like chromosome position (Chr), genome coordinates of the beginning in human genome build 19 (Start position (hg19)) and of the end (End position (hg19)) of each locus, the size of the locus in base pairs (Locus size [bp]) and the label of the disease loci (AID loci ID). [file 13073_2014_88_MOESM2_ESM.xlsx]

## Sheet: Sheet1
Disease ID	chr	Start position (hg19)	End position (hg19)	Locus size [bp]	AID loci ID
CD	chr1	78450517	78623626	173109	CD_1
CD	chr1	114089918	114450964	361046	CD_2
CD	chr1	120412019	120578116	166097	CD_3
CD	chr1	172807254	172871689	64435	CD_4
CD	chr2	27556721	27752871	196150	CD_5
CD	chr2	62550524	62586207	35683	CD_6
CD	chr2	231083171	231171423	88252	CD_7
CD	chr2	234143048	234237387	94339	CD_8
CD	chr4	48296382	48797056	500674	CD_9
CD	chr4	102702364	102928866	226502	CD_10
CD	chr5	55435220	55440730	5510	CD_11
CD	chr5	72502029	72559339	57310	CD_12
CD	chr5	173269956	173393823	123867	CD_13
CD	chr6	21399562	21462624	63062	CD_14
CD	chr6	127414801	127532807	118006	CD_15
CD	chr6	127967043	128297611	330568	CD_16
CD	chr6	159470058	159515309	45251	CD_17
CD	chr7	26694926	26997207	302281	CD_18
CD	chr7	28142088	28232457	90369	CD_19
CD	chr8	90818615	90877546	58931	CD_20
CD	chr8	129533646	129586776	53130	CD_21
CD	chr13	44375330	44490181	114851	CD_22
CD	chr15	38817150	38925195	108045	CD_23
CD	chr16	50709723	50758849	49126	CD_24
CD	chr17	25819513	25869033	49520	CD_25
CD	chr19	1106477	1128312	21835	CD_26
CD	chr19	46847901	46894786	46885	CD_27
CD	chr19	49206108	49229525	23417	CD_28
CD	chr21	34750338	34776695	26357	CD_29
CeD	chr1	2483961	2721149	237188	CeD_1
CeD	chr1	172657808	172715702	57894	CeD_2
CeD	chr1	192492895	192545099	52204	CeD_3
CeD	chr1	200868862	201025850	156988	CeD_4
CeD	chr2	61186829	61231014	44185	CeD_5
CeD	chr2	102744854	103182273	437419	CeD_6
CeD	chr2	181867185	182097994	230809	CeD_7
CeD	chr2	191875901	191970330	94429	CeD_8
CeD	chr2	204572140	204661674	89534	CeD_9
CeD	chr3	45878025	46878025	1000000	CeD_10
CeD	chr3	119112898	119161982	49084	CeD_11
CeD	chr3	159630084	159700325	70241	CeD_12
CeD	chr3	188072513	188135783	63270	CeD_13
CeD	chr4	123073009	123554790	481781	CeD_14
CeD	chr6	403799	434915	31116	CeD_15
CeD	chr6	128264925	128294709	29784	CeD_16
CeD	chr6	137959235	138006504	47269	CeD_17
CeD	chr6	159423887	159475833	51946	CeD_18
CeD	chr7	37372614	37437919	65305	CeD_19
CeD	chr10	6390192	6426552	36360	CeD_20
CeD	chr10	81032532	81067480	34948	CeD_21
CeD	chr11	111181730	111257069	75339	CeD_22
CeD	chr11	118482565	118745884	263319	CeD_23
CeD	chr11	128380974	128396738	15764	CeD_24
CeD	chr12	111708458	112200150	491692	CeD_25
CeD	chr14	69212878	69314956	102078	CeD_26
CeD	chr15	75033400	75225415	192015	CeD_27
CeD	chr16	10948395	10982607	34212	CeD_28
CeD	chr18	12745889	12886441	140552	CeD_29
CeD	chr21	43855067	43869659	14592	CeD_30
CeD	chr22	21916166	21998833	82667	CeD_31
CeD	chrX	152748248	153748248	1000000	CeD_32
IBD	chr1	1194804	1305493	110689	IBD_1
IBD	chr1	7822009	8187928	365919	IBD_2
IBD	chr1	22680079	22734931	54852	IBD_3
IBD	chr1	67702526	67705958	3432	IBD_4
IBD	chr1	151792984	151809066	16082	IBD_5
IBD	chr1	160837622	160921360	83738	IBD_6
IBD	chr1	161457637	161479745	22108	IBD_7
IBD	chr1	197342380	197822994	480614	IBD_8
IBD	chr1	200868862	201025850	156988	IBD_9
IBD	chr1	206939904	206968955	29051	IBD_10
IBD	chr2	25074874	25191745	116871	IBD_11
IBD	chr2	28602911	28647084	44173	IBD_12
IBD	chr2	43450850	43864089	413239	IBD_13
IBD	chr2	61186829	61231014	44185	IBD_14
IBD	chr2	65604914	65699306	94392	IBD_15
IBD	chr2	102763960	103182273	418313	IBD_16
IBD	chr2	191904889	191971565	66676	IBD_17
IBD	chr2	219051314	219198025	146711	IBD_18
IBD	chr2	241563739	241569692	5953	IBD_19
IBD	chr3	18699977	18825669	125692	IBD_20
IBD	chr3	49322027	49796391	474364	IBD_21
IBD	chr4	123010587	123551114	540527	IBD_22
IBD	chr5	10670408	10759514	89106	IBD_23
IBD	chr5	40320006	40488686	168680	IBD_24
IBD	chr5	96151760	96373750	221990	IBD_25
IBD	chr5	131336105	131834673	498568	IBD_26
IBD	chr5	141435466	141552745	117279	IBD_27
IBD	chr5	150169843	150335282	165439	IBD_28
IBD	chr5	158826792	158856513	29721	IBD_29
IBD	chr5	176754665	176815880	61215	IBD_30
IBD	chr6	14714195	14734463	20268	IBD_31
IBD	chr6	90809639	91014029	204390	IBD_32
IBD	chr6	106435025	106503692	68667	IBD_33
IBD	chr6	111412919	112213778	800859	IBD_34
IBD	chr6	137959235	138006504	47269	IBD_35
IBD	chr6	143838313	143920423	82110	IBD_36
IBD	chr6	167360389	167523395	163006	IBD_37
IBD	chr7	50257634	50333463	75829	IBD_38
IBD	chr7	98717685	98785659	67974	IBD_39
IBD	chr7	100219167	100330091	110924	IBD_40
IBD	chr8	126529074	126543122	14048	IBD_41
IBD	chr8	130573808	130624661	50853	IBD_42
IBD	chr9	4981602	5268264	286662	IBD_43
IBD	chr9	93904257	94124414	220157	IBD_44
IBD	chr9	117538334	117619214	80880	IBD_45
IBD	chr9	139251480	139318071	66591	IBD_46
IBD	chr10	6038478	6125322	86844	IBD_47
IBD	chr10	30689316	30778184	88868	IBD_48
IBD	chr10	35256960	35554054	297094	IBD_49
IBD	chr10	64438486	64445564	7078	IBD_50
IBD	chr10	81032532	81067480	34948	IBD_51
IBD	chr10	82222698	82305627	82929	IBD_52
IBD	chr10	94209939	94487801	277862	IBD_53
IBD	chr10	101273546	101320612	47066	IBD_54
IBD	chr11	1873232	1880596	7364	IBD_55
IBD	chr11	58174653	58434545	259892	IBD_56
IBD	chr11	60776209	60818176	41967	IBD_57
IBD	chr11	61543499	61640379	96880	IBD_58
IBD	chr11	63883215	64193418	310203	IBD_59
IBD	chr11	76270683	76302073	31390	IBD_60
IBD	chr11	87011889	87125438	113549	IBD_61
IBD	chr12	40480027	40821847	341820	IBD_62
IBD	chr12	48195939	48208368	12429	IBD_63
IBD	chr12	68469279	68508353	39074	IBD_64
IBD	chr13	27531267	27553691	22424	IBD_65
IBD	chr13	41011866	41032853	20987	IBD_66
IBD	chr13	99783668	100065692	282024	IBD_67
IBD	chr14	69231864	69307485	75621	IBD_68
IBD	chr14	88404343	88555676	151333	IBD_69
IBD	chr15	67441750	67468285	26535	IBD_70
IBD	chr15	91143594	91216771	73177	IBD_71
IBD	chr16	11313515	11464263	150748	IBD_72
IBD	chr16	23826417	23903950	77533	IBD_73
IBD	chr16	28336882	28895130	558248	IBD_74
IBD	chr16	85989464	86011337	21873	IBD_75
IBD	chr17	32563831	32640025	76194	IBD_76
IBD	chr17	37905107	38089717	184610	IBD_77
IBD	chr17	40492540	40543992	51452	IBD_78
IBD	chr17	57801597	58046076	244479	IBD_79
IBD	chr18	12744692	12886441	141749	IBD_80
IBD	chr18	46380182	46395022	14840	IBD_81
IBD	chr18	67511645	67566587	54942	IBD_82
IBD	chr19	10425234	10591276	166042	IBD_83
IBD	chr19	33731379	33731551	172	IBD_84
IBD	chr19	55368865	55386920	18055	IBD_85
IBD	chr20	30661297	31085857	424560	IBD_86
IBD	chr20	31329704	31420757	91053	IBD_87
IBD	chr20	44673546	44749251	75705	IBD_88
IBD	chr20	48955424	48975329	19905	IBD_89
IBD	chr20	57809343	57863319	53976	IBD_90
IBD	chr20	62301795	62376939	75144	IBD_91
IBD	chr21	16781136	16838662	57526	IBD_92
IBD	chr21	40458722	40468838	10116	IBD_93
IBD	chr21	45611686	45646256	34570	IBD_94
IBD	chr22	21916166	21998833	82667	IBD_95
IBD	chr22	30143693	30592487	448794	IBD_96
IBD	chr22	39659773	39735210	75437	IBD_97
JIA	chr1	114089918	114450964	361046	JIA_1
JIA	chr1	154291718	154379369	87651	JIA_2
JIA	chr2	191900449	191973034	72585	JIA_3
JIA	chr4	123073009	123554790	481781	JIA_4
JIA	chr5	55435220	55440730	5510	JIA_5
JIA	chr5	96151760	96373750	221990	JIA_6
JIA	chr5	131797547	131835395	37848	JIA_7
JIA	chr10	6048112	6124262	76150	JIA_8
JIA	chr10	90751516	90782827	31311	JIA_9
JIA	chr12	111708458	112200150	491692	JIA_10
JIA	chr14	69232517	69302399	69882	JIA_11
JIA	chr18	12744692	12886441	141749	JIA_12
JIA	chr19	9963118	10963118	1000000	JIA_13
JIA	chr21	36695909	36820715	124806	JIA_14
JIA	chr22	21916166	21998833	82667	JIA_15
JIA	chr22	37529724	37537514	7790	JIA_16
PBC	chr1	67777407	67882684	105277	PBC_1
PBC	chr1	197342380	197822994	480614	PBC_2
PBC	chr2	191701933	191973034	271101	PBC_3
PBC	chr3	119111870	119265187	153317	PBC_4
PBC	chr3	159720271	159747815	27544	PBC_5
PBC	chr4	103444533	103651962	207429	PBC_6
PBC	chr5	35803577	35985395	181818	PBC_7
PBC	chr7	128585616	128722237	136621	PBC_8
PBC	chr11	118575326	118745884	170558	PBC_9
PBC	chr12	6440009	6455098	15089	PBC_10
PBC	chr12	111833788	112486818	653030	PBC_11
PBC	chr14	68727506	68815261	87755	PBC_12
PBC	chr16	11346113	11455606	109493	PBC_13
PBC	chr16	86001903	86019516	17613	PBC_14
PBC	chr17	37905107	38125346	220239	PBC_15
PBC	chr17	43508303	44368212	859909	PBC_16
PBC	chr19	9963118	10963118	1000000	PBC_17
PBC	chr22	39662550	39756650	94100	PBC_18
PS	chr1	8246289	8273392	27103	PS_1
PS	chr1	24508747	24519437	10690	PS_2
PS	chr1	25282856	25305783	22927	PS_3
PS	chr1	67702526	67740171	37645	PS_4
PS	chr1	152550018	152722707	172689	PS_5
PS	chr2	61070652	61170911	100259	PS_6
PS	chr2	62550524	62586207	35683	PS_7
PS	chr2	163167746	163336969	169223	PS_8
PS	chr5	96094694	96195280	100586	PS_9
PS	chr5	131932753	131996669	63916	PS_10
PS	chr5	150464579	150478318	13739	PS_11
PS	chr5	158829527	158860636	31109	PS_12
PS	chr6	554776	577820	23044	PS_13
PS	chr6	111426965	112213778	786813	PS_14
PS	chr6	138146505	138242487	95982	PS_15
PS	chr6	159472149	159515309	43160	PS_16
PS	chr7	37374480	37422757	48277	PS_17
PS	chr9	32432974	32534851	101877	PS_18
PS	chr9	110759721	110836416	76695	PS_19
PS	chr11	109944838	110005581	60743	PS_20
PS	chr11	128385169	128410836	25667	PS_21
PS	chr12	56475348	56753822	278474	PS_22
PS	chr14	35785129	35853079	67950	PS_23
PS	chr16	11346113	11443183	97070	PS_24
PS	chr16	30801183	31102321	301138	PS_25
PS	chr17	26107478	26124908	17430	PS_26
PS	chr17	40552794	40721042	168248	PS_27
PS	chr17	78174673	78187954	13281	PS_28
PS	chr18	51763722	51947417	183695	PS_29
PS	chr19	9963118	10963118	1000000	PS_30
PS	chr20	48430680	48595666	164986	PS_31
PS	chr22	21916166	21998833	82667	PS_32
PSCh	chr1	2472144	2721149	249005	PsCh_1
PSCh	chr2	204572140	204661674	89534	PsCh_2
PSCh	chr3	49322027	49796391	474364	PsCh_3
PSCh	chr4	123008516	123554790	546274	PsCh_4
PSCh	chr6	90880393	91080200	199807	PsCh_5
PSCh	chr10	6092444	6114856	22412	PsCh_6
PSCh	chr11	111345840	111782697	436857	PsCh_7
PSCh	chr12	48195939	48208368	12429	PsCh_8
PSCh	chr12	111708458	112200150	491692	PsCh_9
PSCh	chr18	67511645	67566587	54942	PsCh_10
PSCh	chr19	47148805	47288645	139840	PsCh_11
PSCh	chr21	40458722	40468838	10116	PsCh_12
RA	chr1	2472144	2721149	249005	RA_1
RA	chr1	17644463	17674537	30074	RA_2
RA	chr1	38614867	38657997	43130	RA_3
RA	chr1	114076435	114450964	374529	RA_4
RA	chr1	154395212	154426970	31758	RA_5
RA	chr2	61067286	61170911	103625	RA_6
RA	chr2	100576807	100837567	260760	RA_7
RA	chr2	191900449	191973034	72585	RA_8
RA	chr2	204690355	204794757	104402	RA_9
RA	chr4	26085018	26128710	43692	RA_10
RA	chr5	55435220	55440730	5510	RA_11
RA	chr6	137959235	138006504	47269	RA_12
RA	chr6	167037754	168037754	1000000	RA_13
RA	chr9	34707373	34755359	47986	RA_14
RA	chr10	8089136	8108382	19246	RA_15
RA	chr10	63779871	63813790	33919	RA_16
RA	chr11	60876301	60958587	82286	RA_17
RA	chr15	38817614	38907041	89427	RA_18
RA	chr15	69968045	70044354	76309	RA_19
RA	chr16	86005838	86021627	15789	RA_20
RA	chr17	37905107	38119757	214650	RA_21
RA	chr19	9963118	10963118	1000000	RA_22
RA	chr20	44673546	44749251	75705	RA_23
RA	chr21	35906671	35976097	69426	RA_24
RA	chr21	36695909	36820715	124806	RA_25
RA	chrX	152748248	153748248	1000000	RA_26
UC	chr1	2470848	2721149	250301	UC_1
UC	chr1	20163440	20238343	74903	UC_2
UC	chr1	200078035	200105746	27711	UC_3
UC	chr2	198371687	198954831	583144	UC_4
UC	chr2	199489760	199573857	84097	UC_5
UC	chr3	52978418	53142980	164562	UC_6
UC	chr4	103391275	103547967	156692	UC_7
UC	chr5	537890	686244	148354	UC_8
UC	chr5	134422204	134453814	31610	UC_9
UC	chr7	2752152	2912928	160776	UC_10
UC	chr7	27231762	27248891	17129	UC_11
UC	chr7	107478227	107584780	106553	UC_12
UC	chr7	128567032	128681297	114265	UC_13
UC	chr11	96018862	96045998	27136	UC_14
UC	chr11	114286669	114446104	159435	UC_15
UC	chr15	41361138	41775221	414083	UC_16
UC	chr16	30469919	30514723	44804	UC_17
UC	chr16	68557114	68672346	115232	UC_18
UC	chr17	70624031	70642923	18892	UC_19
UC	chr19	47119227	47146676	27449	UC_20
UC	chr20	33799280	33880729	81449	UC_21
UC	chr20	43065028	43065275	247	UC_22
