# Supplementary material for: Expression profiles of long non-coding RNAs located in autoimmune disease-associated regions reveal immune cell-type specificity
Source: Genome Med. 2014 Oct 28;6(10):88. doi: 10.1186/s13073-014-0088-0 (PMC4240855; doi:10.1186/s13073-014-0088-0)
Supplement: Additional file 3: Table S2 — Visualization of AID loci shared between autoimmune diseases. In this table we defined AID shared loci as those with two or more diseases overlapping with the locus. Each AID shared locus includes information about the number of AIDs overlapping this region, the locus size in base pairs (Size [bp]) and the list of AID loci IDs. Data are sorted based on the highest number of AIDs in one locus. [file 13073_2014_88_MOESM3_ESM.xlsx]

## Sheet: Sheet1
Number of AID	Size [bp]	Overlapped AID loci
5	271101	PBC_3	CeD_8	JIA_3	RA_8	IBD_17
5	1000000	JIA_13	PBC_17	PS_30	RA_22	IBD_83
4	82667	CeD_31	IBD_95	JIA_15	PS_32
4	250301	UC_1	PsCh_1	RA_1	CeD_1
4	546274	PsCh_4	IBD_22	CeD_14	JIA_4
4	778360	CeD_25	JIA_10	PsCh_9	PBC_11
3	5510	CD_11	JIA_5	RA_11
3	32163	IBD_75	PBC_14	RA_20
3	47269	CeD_17	IBD_35	RA_12
3	86844	IBD_47	JIA_8	PsCh_6
3	91422	CeD_18	CD_17	PS_16
3	102078	CeD_26	IBD_68	JIA_11
3	141749	IBD_80	JIA_12	CeD_29
3	150748	IBD_72	PBC_13	PS_24
3	214650	IBD_77	PBC_15	RA_21
3	279056	PS_9	IBD_25	JIA_6
3	374529	RA_4	CD_2	JIA_1
2	10116	IBD_93	PsCh_12
2	12429	IBD_63	PsCh_8
2	29862	CeD_24	PS_21
2	33844	IBD_29	PS_12
2	34948	CeD_21	IBD_51
2	35683	CD_6	PS_7
2	37645	IBD_4	PS_4
2	44185	CeD_5	IBD_14
2	54942	IBD_82	PsCh_10
2	65305	CeD_19	PS_17
2	75705	IBD_88	RA_23
2	89534	CeD_9	PsCh_2
2	96877	IBD_97	PBC_18
2	103625	RA_6	PS_6
2	108045	CD_23	RA_18
2	124806	JIA_14	RA_25
2	153317	PBC_4	CeD_11
2	155205	UC_13	PBC_8
2	156988	CeD_4	IBD_9
2	260687	UC_7	PBC_6
2	263319	CeD_23	PBC_9
2	270561	IBD_32	PsCh_5
2	330568	CD_16	CeD_16
2	437419	CeD_6	IBD_16
2	474364	IBD_21	PsCh_3
2	480614	IBD_8	PBC_2
2	499290	IBD_26	JIA_7
2	800859	IBD_34	PS_14
2	1000000	RA_13	IBD_37
2	1000000	CeD_32	RA_26
1	172	IBD_84
1	247	UC_22
1	5953	IBD_19
1	7078	IBD_50
1	7364	IBD_55
1	7790	JIA_16
1	10690	PS_2
1	13281	PS_28
1	13739	PS_11
1	14048	IBD_41
1	14592	CeD_30
1	14840	IBD_81
1	15089	PBC_10
1	16082	IBD_5
1	17129	UC_11
1	17430	PS_26
1	18055	IBD_85
1	18892	UC_19
1	19246	RA_15
1	19905	IBD_89
1	20268	IBD_31
1	20987	IBD_66
1	21835	CD_26
1	22108	IBD_7
1	22424	IBD_65
1	22927	PS_3
1	23044	PS_13
1	23417	CD_28
1	26357	CD_29
1	26535	IBD_70
1	27103	PS_1
1	27136	UC_14
1	27449	UC_20
1	27544	PBC_5
1	27711	UC_3
1	29051	IBD_10
1	30074	RA_2
1	31116	CeD_15
1	31311	JIA_9
1	31390	IBD_60
1	31610	UC_9
1	31758	RA_5
1	33919	RA_16
1	34212	CeD_28
1	34570	IBD_94
1	36360	CeD_20
1	39074	IBD_64
1	41967	IBD_57
1	43130	RA_3
1	43692	RA_10
1	44173	IBD_12
1	44804	UC_17
1	46885	CD_27
1	47066	IBD_54
1	47986	RA_14
1	49126	CD_24
1	49520	CD_25
1	50853	IBD_42
1	51452	IBD_78
1	52204	CeD_3
1	53130	CD_21
1	53976	IBD_90
1	54852	IBD_3
1	57310	CD_12
1	57526	IBD_92
1	57894	CeD_2
1	58931	CD_20
1	60743	PS_20
1	61215	IBD_30
1	63062	CD_14
1	63270	CeD_13
1	63916	PS_10
1	64435	CD_4
1	66591	IBD_46
1	67950	PS_23
1	67974	IBD_39
1	68667	IBD_33
1	69426	RA_24
1	70241	CeD_12
1	73177	IBD_71
1	74903	UC_2
1	75144	IBD_91
1	75339	CeD_22
1	75829	IBD_38
1	76194	IBD_76
1	76309	RA_19
1	76695	PS_19
1	77533	IBD_73
1	80880	IBD_45
1	81449	UC_21
1	82110	IBD_36
1	82286	RA_17
1	82929	IBD_52
1	83738	IBD_6
1	84097	UC_5
1	87651	JIA_2
1	87755	PBC_12
1	88252	CD_7
1	88868	IBD_48
1	89106	IBD_23
1	90369	CD_19
1	91053	IBD_87
1	94339	CD_8
1	94392	IBD_15
1	95982	PS_15
1	96880	IBD_58
1	101877	PS_18
1	104402	RA_9
1	105277	PBC_1
1	106553	UC_12
1	110689	IBD_1
1	110924	IBD_40
1	113549	IBD_61
1	114851	CD_22
1	115232	UC_18
1	116871	IBD_11
1	117279	IBD_27
1	118006	CD_15
1	123867	CD_13
1	125692	IBD_20
1	139840	PsCh_11
1	146711	IBD_18
1	148354	UC_8
1	151333	IBD_69
1	159435	UC_15
1	160776	UC_10
1	164562	UC_6
1	164986	PS_31
1	165439	IBD_28
1	166097	CD_3
1	168248	PS_27
1	168680	IBD_24
1	169223	PS_8
1	172689	PS_5
1	173109	CD_1
1	181818	PBC_7
1	183695	PS_29
1	192015	CeD_27
1	196150	CD_5
1	220157	IBD_44
1	226502	CD_10
1	230809	CeD_7
1	244479	IBD_79
1	259892	IBD_56
1	260760	RA_7
1	277862	IBD_53
1	278474	PS_22
1	282024	IBD_67
1	286662	IBD_43
1	297094	IBD_49
1	301138	PS_25
1	302281	CD_18
1	310203	IBD_59
1	341820	IBD_62
1	365919	IBD_2
1	413239	IBD_13
1	414083	UC_16
1	424560	IBD_86
1	436857	PsCh_7
1	448794	IBD_96
1	500674	CD_9
1	558248	IBD_74
1	583144	UC_4
1	859909	PBC_16
1	1000000	CeD_10
