# Supplementary material for: Expression profiles of long non-coding RNAs located in autoimmune disease-associated regions reveal immune cell-type specificity
Source: Genome Med. 2014 Oct 28;6(10):88. doi: 10.1186/s13073-014-0088-0 (PMC4240855; doi:10.1186/s13073-014-0088-0)
Supplement: Additional file 5: Table S3. — AID loci annotated with genes and listed by disease phenotype. Each AID loci is annotated by protein-coding and lncRNA genes either from Gencode version 14 reference (GencodeV14-protein_coding (violet), GencodeV14 all_LncRNAs (green)) or from the Human long intergenic non-coding RNAs (lincRNAs) catalog (Cabili_LincRNAs (orange)). Each gene is characterized by its chromosome number (Chr), the genome coordinates of the beginning in human genome build 19 (START (hg19)) and end (END (hg19)), the gene name (Gene ID (ENCODE/Cabili)), the identification number used in the Ensembl database (Gene ID (Ensembl)), the strand specification (Strand) and color coded information about the gene type (Gene type). [file 13073_2014_88_MOESM5_ESM.xlsx]

## Sheet: Sheet1
AID loci ID	Chr	START (hg19)	END (hg19)	Gene ID (ENCODE/Cabili)	Gene ID (Ensembl)	Strand	Gene type
CD_1	chr1	78444859	78483648	DNAJB4	ENSG00000162616	+	protein_coding
CD_1	chr1	78445226	78604133	GIPC2	ENSG00000137960	+	protein_coding
CD_2	chr1	113933371	114228545	MAGI3	ENSG00000081026	+	protein_coding
CD_2	chr1	114239453	114302111	PHTF1	ENSG00000116793	-	protein_coding		ENCODEv14- protein-coding
CD_2	chr1	114304454	114355098	RSBN1	ENSG00000081019	-	protein_coding		ENCODEv14- all LncRNA
CD_2	chr1	114355001	114371793	RP5-1073O3.2	ENSG00000231128	+	LncRNA_antisense		Cabili_LincRNA
CD_2	chr1	114356433	114414381	PTPN22	ENSG00000134242	-	protein_coding
CD_2	chr1	114399257	114443859	AP4B1-AS1	ENSG00000226167	+	LncRNA_LincRNA
CD_2	chr1	114420790	114430169	BCL2L15	ENSG00000188761	-	protein_coding
CD_2	chr1	114437370	114447823	AP4B1	ENSG00000134262	+	protein_coding
CD_2	chr1	114447763	114456708	DCLRE1B	ENSG00000118655	+	protein_coding
CD_3	chr1	120436156	120439118	ADAM30	ENSG00000134249	-	protein_coding
CD_3	chr1	120451878	120453236	RP5-1042I8.7	ENSG00000261662	-	LncRNA_sense_overlapping
CD_3	chr1	120454176	120612240	NOTCH2	ENSG00000134250	-	protein_coding
CD_4	chr1	172745045	173033155	RP1-15D23.2	ENSG00000224228	+	LncRNA_antisense
CD_5	chr2	27548716	27579868	GTF3C2	ENSG00000115207	-	protein_coding
CD_5	chr2	27558409	27565466	AC109828.1	ENSG00000234945	+	LncRNA_antisense
CD_5	chr2	27579113	27590489	AC074117.10	ENSG00000234072	+	LncRNA_LincRNA
CD_5	chr2	27587219	27593353	EIF2B4	ENSG00000115211	-	protein_coding
CD_5	chr2	27593389	27599995	SNX17	ENSG00000115234	+	protein_coding
CD_5	chr2	27600098	27603657	ZNF513	ENSG00000163795	-	protein_coding
CD_5	chr2	27604061	27632554	PPM1G	ENSG00000115241	-	protein_coding
CD_5	chr2	27650657	27665126	NRBP1	ENSG00000115216	+	protein_coding
CD_5	chr2	27665233	27669348	KRTCAP3	ENSG00000157992	+	protein_coding
CD_5	chr2	27667238	27712656	IFT172	ENSG00000138002	+	protein_coding
CD_5	chr2	27714750	27718112	FNDC4	ENSG00000115226	-	protein_coding
CD_5	chr2	27719709	27746554	GCKR	ENSG00000084734	+	protein_coding
CD_7	chr2	231032009	231090444	SP110	ENSG00000135899	-	protein_coding
CD_7	chr2	231067826	231099681	AC009950.1	ENSG00000243565	+	LncRNA_processed_transcript
CD_7	chr2	231090445	231223762	SP140	ENSG00000079263	+	protein_coding
CD_8	chr2	234118697	234204320	ATG16L1	ENSG00000085978	+	protein_coding
CD_8	chr2	234216462	234255701	SAG	ENSG00000130561	+	protein_coding
CD_9	chr4	48343339	48428076	SLAIN2	ENSG00000109171	+	protein_coding
CD_9	chr4	48485360	48491213	SLC10A4	ENSG00000145248	+	protein_coding
CD_9	chr4	48492269	48509084	ZAR1	ENSG00000182223	+	protein_coding
CD_9	chr4	48499378	48782339	FRYL	ENSG00000075539	-	protein_coding
CD_10	chr4	102898051	102958060	RP11-498M5.2	ENSG00000251309	-	LncRNA_antisense
CD_11	chr5	55395507	55529186	ANKRD55	ENSG00000164512	-	protein_coding
CD_12	chr5	72509773	72590761	XLOC_004423	xxxxxxxxxxxx	+	Cabili_LincRNA
CD_12	chr5	72509774	72590761	RP11-60A8.1	ENSG00000249743	+	LncRNA_LincRNA
CD_12	chr5	72542336	72570767	XLOC_004881	xxxxxxxxxxxx	-	Cabili_LincRNA
CD_13	chr5	173315283	173388979	CPEB4	ENSG00000113742	+	protein_coding
CD_15	chr6	126112111	130461627	RP11-73O6.4	ENSG00000260527	+	protein_coding
CD_16	chr6	127439749	127518910	RSPO3	ENSG00000146374	+	protein_coding
CD_16	chr6	128029217	128239776	THEMIS	ENSG00000172673	-	protein_coding
CD_16	chr6	128289924	128841870	PTPRK	ENSG00000152894	+	protein_coding
CD_17	chr6	159485759	159486305	XLOC_005896	xxxxxxxxxxxx	-	Cabili_LincRNA
CD_17	chr6	159485760	159486305	RP1-111C20.3	ENSG00000226032	-	LncRNA_LincRNA
CD_18	chr7	26706681	27034858	SKAP2	ENSG00000005020	-	protein_coding
CD_19	chr7	27870192	28220362	JAZF1	ENSG00000153814	-	protein_coding
CD_19	chr7	28219941	28283536	JAZF1-AS1	ENSG00000234336	+	LncRNA_antisense
CD_21	chr8	129417515	129576925	RP11-89M16.1	ENSG00000254275	-	LncRNA_LincRNA
CD_21	chr8	129571389	129576800	XLOC_007219	xxxxxxxxxxxx	-	Cabili_LincRNA
CD_22	chr13	44398045	44453864	CCDC122	ENSG00000151773	+	protein_coding
CD_22	chr13	44453420	44468067	LACC1	ENSG00000179630	+	protein_coding
CD_22	chr13	44482850	44604597	LINC00284	ENSG00000233725	+	LncRNA_LincRNA
CD_23	chr15	38780304	38857776	RASGRP1	ENSG00000172575	-	protein_coding
CD_23	chr15	38816271	38826856	RP11-275I4.1	ENSG00000259598	+	LncRNA_antisense
CD_24	chr16	50700211	50715264	SNX20	ENSG00000167208	-	protein_coding
CD_24	chr16	50727514	50766988	NOD2	ENSG00000167207	+	protein_coding
CD_25	chr17	25783670	25953461	KSR1	ENSG00000141068	+	protein_coding
CD_26	chr19	1103936	1106787	GPX4	ENSG00000167468	+	protein_coding
CD_26	chr19	1107636	1174282	SBNO2	ENSG00000064932	-	protein_coding
CD_27	chr19	46850251	46896238	PPP5C	ENSG00000011485	+	protein_coding
CD_28	chr19	49199228	49209207	FUT2	ENSG00000176920	+	protein_coding
CD_28	chr19	49216255	49222978	MAMSTR	ENSG00000176909	-	protein_coding
CD_28	chr19	49223843	49243970	RASIP1	ENSG00000105538	-	protein_coding
CD_29	chr21	34757299	34851655	IFNGR2	ENSG00000159128	+	protein_coding
CeD_1	chr1	2481358	2485684	XLOC_000678	xxxxxxxxxxxx	-	Cabili_LincRNA
CeD_1	chr1	2481359	2488470	RP3-395M20.8	ENSG00000238164	-	LncRNA_LincRNA
CeD_1	chr1	2482414	2486841	XLOC_000022	xxxxxxxxxxxx	+	Cabili_LincRNA
CeD_1	chr1	2487078	2497061	TNFRSF14	ENSG00000157873	+	protein_coding
CeD_1	chr1	2497849	2508811	RP3-395M20.7	ENSG00000225931	+	LncRNA_antisense
CeD_1	chr1	2499406	2500424	XLOC_000679	xxxxxxxxxxxx	-	Cabili_LincRNA
CeD_1	chr1	2512999	2515972	RP3-395M20.9	ENSG00000228037	+	LncRNA_antisense
CeD_1	chr1	2517930	2522908	FAM213B	ENSG00000157870	+	protein_coding
CeD_1	chr1	2522078	2564481	MMEL1	ENSG00000142606	+	protein_coding
CeD_1	chr1	2564007	2568059	RP13-436F16.1	ENSG00000237058	+	LncRNA_antisense
CeD_1	chr1	2567415	2718286	TTC34	ENSG00000215912	-	protein_coding
CeD_1	chr1	2693738	2695364	XLOC_000026	xxxxxxxxxxxx	+	Cabili_LincRNA
CeD_3	chr1	192486768	192536347	XLOC_001133	xxxxxxxxxxxx	-	Cabili_LincRNA
CeD_3	chr1	192486769	192536347	RP5-1011O1.2	ENSG00000232498	-	LncRNA_antisense
CeD_3	chr1	192498709	192507232	RP5-1011O1.3	ENSG00000236069	+	LncRNA_LincRNA
CeD_3	chr1	192544857	192549161	RGS1	ENSG00000090104	+	protein_coding
CeD_4	chr1	200860176	200884863	C1orf106	ENSG00000163362	+	protein_coding
CeD_4	chr1	200938520	200992828	KIF21B	ENSG00000116852	-	protein_coding
CeD_4	chr1	200993077	200997920	RP11-168O16.1	ENSG00000229191	+	LncRNA_LincRNA
CeD_4	chr1	201004224	201012201	RP11-168O16.2	ENSG00000234132	+	LncRNA_antisense
CeD_4	chr1	201008642	201081694	CACNA1S	ENSG00000081248	-	protein_coding
CeD_5	chr2	61169104	61245389	PUS10	ENSG00000162927	-	protein_coding
CeD_6	chr2	102681004	102796334	IL1R1	ENSG00000115594	+	protein_coding
CeD_6	chr2	102789081	102798568	AC007271.3	ENSG00000226925	-	LncRNA_antisense
CeD_6	chr2	102803433	102856462	IL1RL2	ENSG00000115598	+	protein_coding
CeD_6	chr2	102927962	102968497	IL1RL1	ENSG00000115602	+	protein_coding
CeD_6	chr2	102927989	103015218	IL18R1	ENSG00000115604	+	protein_coding
CeD_6	chr2	103035149	103069025	IL18RAP	ENSG00000115607	+	protein_coding
CeD_6	chr2	103050417	103051800	AC007278.2	ENSG00000236525	+	LncRNA_sense_intronic
CeD_6	chr2	103055173	103056935	AC007278.3	ENSG00000234389	+	LncRNA_sense_intronic
CeD_6	chr2	103089762	103150431	SLC9A4	ENSG00000180251	+	protein_coding
CeD_7	chr2	181845112	181928150	UBE2E3	ENSG00000170035	+	protein_coding
CeD_7	chr2	181940168	181941195	XLOC_001775	xxxxxxxxxxxx	+	Cabili_LincRNA
CeD_7	chr2	181940777	181970695	XLOC_002417	xxxxxxxxxxxx	-	Cabili_LincRNA
CeD_7	chr2	181940778	181970695	AC068196.1	ENSG00000238171	-	LncRNA_LincRNA
CeD_7	chr2	181966658	182264280	XLOC_001776	xxxxxxxxxxxx	+	Cabili_LincRNA
CeD_7	chr2	181966659	182264286	AC104820.2	ENSG00000234663	+	LncRNA_LincRNA
CeD_8	chr2	191829084	191885686	STAT1	ENSG00000115415	-	protein_coding
CeD_8	chr2	191882680	191883805	AC067945.2	ENSG00000230686	+	LncRNA_antisense
CeD_8	chr2	191886252	191897040	AC067945.4	ENSG00000231858	+	LncRNA_processed_transcript
CeD_8	chr2	191894302	192016322	STAT4	ENSG00000138378	-	protein_coding
CeD_9	chr2	204571198	204602557	CD28	ENSG00000178562	+	protein_coding
CeD_10	chr3	45864808	45957534	LZTFL1	ENSG00000163818	-	protein_coding
CeD_10	chr3	45927996	45944667	CCR9	ENSG00000173585	+	protein_coding
CeD_10	chr3	45959396	46037316	FYCO1	ENSG00000163820	+	protein_coding
CeD_10	chr3	45982425	45989845	CXCR6	ENSG00000172215	+	protein_coding
CeD_10	chr3	46058516	46069234	XCR1	ENSG00000173578	-	protein_coding
CeD_10	chr3	46205096	46308197	CCR3	ENSG00000183625	-	protein_coding
CeD_10	chr3	46243200	46249887	CCR1	ENSG00000163823	-	protein_coding
CeD_10	chr3	46395225	46402419	CCR2	ENSG00000121807	+	protein_coding
CeD_10	chr3	46406446	46448550	RP11-24F11.2	ENSG00000223552	-	LncRNA_antisense
CeD_10	chr3	46411633	46417697	CCR5	ENSG00000160791	+	protein_coding
CeD_10	chr3	46448654	46451014	CCRL2	ENSG00000121797	+	protein_coding
CeD_10	chr3	46451005	46454488	RP11-24F11.5	ENSG00000240310	+	LncRNA_processed_transcript
CeD_10	chr3	46477136	46526724	LTF	ENSG00000012223	-	protein_coding
CeD_10	chr3	46538981	46542439	RTP3	ENSG00000163825	+	protein_coding
CeD_10	chr3	46556913	46621589	LRRC2	ENSG00000163827	+	protein_coding
CeD_10	chr3	46616045	46668033	TDGF1	ENSG00000241186	+	protein_coding
CeD_10	chr3	46710487	46735194	ALS2CL	ENSG00000178038	-	protein_coding
CeD_10	chr3	46742823	46752376	TMIE	ENSG00000181585	+	protein_coding
CeD_10	chr3	46753605	46854064	PRSS50	ENSG00000206549	-	protein_coding
CeD_10	chr3	46761073	46777919	PRSS46	ENSG00000261603	-	protein_coding
CeD_10	chr3	46783582	46854048	PRSS45	ENSG00000188086	-	protein_coding
CeD_10	chr3	46871032	46875585	PRSS42	ENSG00000178055	-	protein_coding
CeD_10	chr3	46876674	46888307	XLOC_003111	xxxxxxxxxxxx	-	Cabili_LincRNA
CeD_11	chr3	119013220	119139561	ARHGAP31	ENSG00000031081	+	protein_coding
CeD_11	chr3	119148347	119187677	TMEM39A	ENSG00000176142	-	protein_coding
CeD_12	chr3	159631189	159943086	CTD-2049J23.2	ENSG00000244040	-	LncRNA_LincRNA
CeD_13	chr3	187871072	188608460	LPP	ENSG00000145012	+	protein_coding
CeD_14	chr4	123073488	123283913	KIAA1109	ENSG00000138688	+	protein_coding
CeD_14	chr4	123300121	123350957	ADAD1	ENSG00000164113	+	protein_coding
CeD_14	chr4	123372625	123377880	IL2	ENSG00000109471	-	protein_coding
CeD_14	chr4	123533783	123542224	IL21	ENSG00000138684	-	protein_coding
CeD_14	chr4	123540138	123610311	IL21-AS1	ENSG00000227145	+	LncRNA_antisense
CeD_14	chr4	123545865	123547447	XLOC_003676	xxxxxxxxxxxx	+	Cabili_LincRNA
CeD_15	chr6	391739	411447	IRF4	ENSG00000137265	+	protein_coding
CeD_16	chr6	126112111	130461627	RP11-73O6.4	ENSG00000260527	+	protein_coding
CeD_16	chr6	128289924	128841870	PTPRK	ENSG00000152894	-	protein_coding
CeD_17	chr6	137992330	137994453	XLOC_005847	xxxxxxxxxxxx	-	Cabili_LincRNA
CeD_17	chr6	137994548	138008360	XLOC_005478	xxxxxxxxxxxx	+	Cabili_LincRNA
CeD_17	chr6	137994597	137995691	RP11-95M15.1	ENSG00000230533	+	LncRNA_LincRNA
CeD_18	chr6	159429466	159432939	XLOC_005895	xxxxxxxxxxxx	-	Cabili_LincRNA
CeD_18	chr6	159455500	159466184	TAGAP	ENSG00000164691	-	protein_coding
CeD_19	chr7	36893961	37488852	ELMO1	ENSG00000155849	-	protein_coding
CeD_20	chr10	6392278	6394723	AL137145.1	ENSG00000212743	+	protein_coding
CeD_21	chr10	80828792	81076276	ZMIZ1	ENSG00000108175	+	protein_coding
CeD_22	chr11	111222977	111326355	POU2AF1	ENSG00000110777	-	protein_coding
CeD_23	chr11	118477155	118528741	PHLDB1	ENSG00000019144	+	protein_coding
CeD_23	chr11	118507338	118508815	AP002954.3	ENSG00000255176	+	LncRNA_antisense
CeD_23	chr11	118528026	118550399	TREH	ENSG00000118094	-	protein_coding
CeD_23	chr11	118575316	118620973	AP002954.4	ENSG00000255422	+	LncRNA_antisense
CeD_23	chr11	118620034	118661858	DDX6	ENSG00000110367	-	protein_coding
CeD_23	chr11	118662486	118665346	XLOC_009294	xxxxxxxxxxxx	+	Cabili_LincRNA
CeD_24	chr11	128328656	128457437	ETS1	ENSG00000134954	-	protein_coding
CeD_24	chr11	128396037	128400284	RP11-1007G5.2	ENSG00000254588	+	LncRNA_LincRNA
CeD_25	chr12	111471828	111788358	CUX2	ENSG00000111249	+	protein_coding
CeD_25	chr12	111798339	111806925	FAM109A	ENSG00000198324	-	protein_coding
CeD_25	chr12	111807086	111841114	RP3-473L9.4	ENSG00000257595	+	LncRNA_LincRNA
CeD_25	chr12	111834638	111841107	XLOC_009880	xxxxxxxxxxxx	+	Cabili_LincRNA
CeD_25	chr12	111843752	111889427	SH2B3	ENSG00000111252	+	protein_coding
CeD_25	chr12	111890018	112037480	ATXN2	ENSG00000204842	-	protein_coding
CeD_25	chr12	112037302	112038060	RP11-686G8.2	ENSG00000258099	+	LncRNA_antisense
CeD_25	chr12	112080797	112123790	BRAP	ENSG00000089234	-	protein_coding
CeD_25	chr12	112123857	112194903	ACAD10	ENSG00000111271	+	protein_coding
CeD_25	chr12	112193470	112229222	RP11-162P23.2	ENSG00000257767	+	protein_coding
CeD_26	chr14	69254377	69263190	ZFP36L1	ENSG00000185650	-	protein_coding
CeD_26	chr14	69283615	69284659	XLOC_011059	xxxxxxxxxxxx	-	Cabili_LincRNA
CeD_27	chr15	75041185	75048543	CYP1A2	ENSG00000140505	+	protein_coding
CeD_27	chr15	75074398	75095539	CSK	ENSG00000103653	+	protein_coding
CeD_27	chr15	75105057	75118099	LMAN1L	ENSG00000140506	+	protein_coding
CeD_27	chr15	75108564	75124136	RP11-414J4.2	ENSG00000261606	+	LncRNA_processed_transcript
CeD_27	chr15	75118888	75124141	CPLX3	ENSG00000213578	+	protein_coding
CeD_27	chr15	75128457	75135687	ULK3	ENSG00000140474	-	protein_coding
CeD_27	chr15	75136071	75165706	SCAMP2	ENSG00000140497	-	protein_coding
CeD_27	chr15	75182346	75191798	MPI	ENSG00000178802	+	protein_coding
CeD_27	chr15	75192328	75199462	FAM219B	ENSG00000178761	-	protein_coding
CeD_27	chr15	75192333	75193030	CTD-2235H24.2	ENSG00000260824	+	LncRNA_antisense
CeD_27	chr15	75212132	75230509	COX5A	ENSG00000178741	-	protein_coding
CeD_28	chr16	10958771	10982609	RP11-876N24.2	ENSG00000262151	-	LncRNA_antisense
CeD_28	chr16	10971055	11026079	CIITA	ENSG00000179583	+	protein_coding
CeD_29	chr18	12738964	12750067	RP11-973H7.5	ENSG00000266961	-	LncRNA_LincRNA
CeD_29	chr18	12739489	12749420	RP11-973H7.4	ENSG00000267654	-	LncRNA_LincRNA
CeD_29	chr18	12739783	12749484	XLOC_012776	xxxxxxxxxxxx	-	Cabili_LincRNA
CeD_29	chr18	12774650	12775922	RP11-973H7.1	ENSG00000260302	-	LncRNA_LincRNA
CeD_29	chr18	12785477	12929642	PTPN2	ENSG00000175354	-	protein_coding
CeD_30	chr21	43824008	43867791	UBASH3A	ENSG00000160185	+	protein_coding
CeD_31	chr22	21903736	21978323	UBE2L3	ENSG00000185651	-	protein_coding
CeD_31	chr22	21982378	21984353	YDJC	ENSG00000161179	-	protein_coding
CeD_31	chr22	21987007	21991616	CCDC116	ENSG00000161180	+	protein_coding
CeD_31	chr22	21996550	21998587	SDF2L1	ENSG00000128228	+	protein_coding
CeD_32	chrX	152713124	152760978	HAUS7	ENSG00000213397	+	protein_coding
CeD_32	chrX	152751314	152752546	U82695.9	ENSG00000224963	+	protein_coding
CeD_32	chrX	152760397	152775012	BGN	ENSG00000182492	-	protein_coding
CeD_32	chrX	152783134	152848397	ATP2B3	ENSG00000263148	+	protein_coding
CeD_32	chrX	152853377	152865500	FAM58A	ENSG00000147382	-	protein_coding
CeD_32	chrX	152864795	152869808	RP11-66N11.8	ENSG00000260081	+	LncRNA_antisense
CeD_32	chrX	152864822	152869126	XLOC_008088	xxxxxxxxxxxx	+	Cabili_LincRNA
CeD_32	chrX	152876148	152878380	XLOC_008089	xxxxxxxxxxxx	+	Cabili_LincRNA
CeD_32	chrX	152876149	152878380	RP11-66N11.7	ENSG00000262076	+	LncRNA_LincRNA
CeD_32	chrX	152907946	152916781	DUSP9	ENSG00000130829	+	protein_coding
CeD_32	chrX	152935185	152954465	PNCK	ENSG00000130822	-	protein_coding
CeD_32	chrX	152953554	152962048	SLC6A8	ENSG00000130821	-	protein_coding
CeD_32	chrX	152965947	152990152	BCAP31	ENSG00000185825	-	protein_coding
CeD_32	chrX	152990323	153010216	ABCD1	ENSG00000101986	+	protein_coding
CeD_32	chrX	153001080	153031933	U52111.14	ENSG00000232725	-	LncRNA_antisense
CeD_32	chrX	153029651	153044801	PLXNB3	ENSG00000198753	+	protein_coding
CeD_32	chrX	153041867	153051187	SRPK3	ENSG00000184343	+	protein_coding
CeD_32	chrX	153051221	153059978	IDH3G	ENSG00000067829	-	protein_coding
CeD_32	chrX	153058971	153063960	SSR4	ENSG00000180879	-	protein_coding
CeD_32	chrX	153067621	153096020	PDZD4	ENSG00000067840	-	protein_coding
CeD_32	chrX	153126969	153174677	L1CAM	ENSG00000198910	+	protein_coding
CeD_32	chrX	153146127	153154444	U52112.12	ENSG00000196987	+	protein_coding
CeD_32	chrX	153167985	153172620	AVPR2	ENSG00000126895	+	protein_coding
CeD_32	chrX	153172821	153200452	ARHGAP4	ENSG00000089820	-	protein_coding
CeD_32	chrX	153194695	153200676	NAA10	ENSG00000102030	-	protein_coding
CeD_32	chrX	153200716	153210232	RENBP	ENSG00000102032	-	protein_coding
CeD_32	chrX	153213004	153237258	HCFC1	ENSG00000172534	-	protein_coding
CeD_32	chrX	153234776	153235538	HCFC1-AS1	ENSG00000235802	+	LncRNA_antisense
CeD_32	chrX	153237778	153248646	TMEM187	ENSG00000177854	+	protein_coding
CeD_32	chrX	153275951	153285431	IRAK1	ENSG00000184216	-	protein_coding
CeD_32	chrX	153287024	153402578	MECP2	ENSG00000169057	-	protein_coding
CeD_32	chrX	153409698	153424507	OPN1LW	ENSG00000102076	+	protein_coding
CeD_32	chrX	153424682	153445634	TEX28P2	ENSG00000102080	-	protein_coding
CeD_32	chrX	153448107	153461633	OPN1MW	ENSG00000147380	+	protein_coding
CeD_32	chrX	153461812	153482755	TEX28P1	ENSG00000182242	-	protein_coding
CeD_32	chrX	153485225	153498755	OPN1MW2	ENSG00000166160	+	protein_coding
CeD_32	chrX	153498930	153523796	TEX28	ENSG00000185254	-	protein_coding
CeD_32	chrX	153524024	153558700	TKTL1	ENSG00000007350	+	protein_coding
CeD_32	chrX	153562309	153563387	XLOC_008263	xxxxxxxxxxxx	-	Cabili_LincRNA
CeD_32	chrX	153562310	153563387	XX-FW83128A1.2	ENSG00000231830	-	LncRNA_antisense
CeD_32	chrX	153576892	153603006	FLNA	ENSG00000196924	-	protein_coding
CeD_32	chrX	153607557	153609883	EMD	ENSG00000102119	+	protein_coding
CeD_32	chrX	153618315	153637504	RPL10	ENSG00000147403	+	protein_coding
CeD_32	chrX	153629579	153640449	DNASE1L1	ENSG00000013563	+	protein_coding
CeD_32	chrX	153639854	153650065	TAZ	ENSG00000102125	-	protein_coding
CeD_32	chrX	153656978	153664862	ATP6AP1	ENSG00000071553	+	protein_coding
CeD_32	chrX	153665266	153671814	GDI1	ENSG00000203879	+	protein_coding
CeD_32	chrX	153672473	153679002	FAM50A	ENSG00000071859	+	protein_coding
CeD_32	chrX	153686621	153701989	PLXNA3	ENSG00000130827	+	protein_coding
CeD_32	chrX	153706028	153707596	LAGE3	ENSG00000196976	-	protein_coding
CeD_32	chrX	153712056	153715009	UBL4A	ENSG00000102178	-	protein_coding
CeD_32	chrX	153715645	153719016	SLC10A3	ENSG00000126903	-	protein_coding
CeD_32	chrX	153733350	153744566	FAM3A	ENSG00000071889	-	protein_coding
CeD_32	chrX	153746164	153746955	WI2-89031B12.1	ENSG00000261773	-	LncRNA_sense_overlapping
IBD_1	chr1	1189289	1209265	UBE2J2	ENSG00000160087	-	protein_coding
IBD_1	chr1	1210338	1215800	XLOC_000015	xxxxxxxxxxxx	+	Cabili_LincRNA
IBD_1	chr1	1210603	1215800	RP5-902P8.10	ENSG00000230415	+	LncRNA_processed_transcript
IBD_1	chr1	1214447	1227409	SCNN1D	ENSG00000162572	+	protein_coding
IBD_1	chr1	1227756	1244989	ACAP3	ENSG00000131584	-	protein_coding
IBD_1	chr1	1243947	1247057	PUSL1	ENSG00000169972	-	protein_coding
IBD_1	chr1	1246965	1260071	CPSF3L	ENSG00000127054	-	protein_coding
IBD_1	chr1	1252961	1254069	RP5-890O3.9	ENSG00000240731	-	LncRNA_processed_transcript
IBD_1	chr1	1260136	1264277	GLTPD1	ENSG00000224051	+	protein_coding
IBD_1	chr1	1266694	1270686	TAS1R3	ENSG00000169962	+	protein_coding
IBD_1	chr1	1270656	1284730	DVL1	ENSG00000107404	+	protein_coding
IBD_1	chr1	1288069	1297157	MXRA8	ENSG00000162576	-	protein_coding
IBD_2	chr1	6845384	7827916	CAMTA1	ENSG00000171735	+	protein_coding
IBD_2	chr1	7831329	7841492	VAMP3	ENSG00000049245	+	protein_coding
IBD_2	chr1	7844380	7905237	PER3	ENSG00000049246	+	protein_coding
IBD_2	chr1	7870302	7887402	RP3-467L1.4	ENSG00000236266	-	LncRNA_antisense
IBD_2	chr1	7903143	7913572	UTS2	ENSG00000049247	-	protein_coding
IBD_2	chr1	7979907	8000926	TNFRSF9	ENSG00000049249	-	protein_coding
IBD_2	chr1	8014351	8045565	PARK7	ENSG00000116288	+	protein_coding
IBD_2	chr1	8062788	8067529	XLOC_000695	xxxxxxxxxxxx	-	Cabili_LincRNA
IBD_2	chr1	8064464	8086368	ERRFI1	ENSG00000116285	-	protein_coding
IBD_2	chr1	8066074	8066784	ERRFI1-IT1	ENSG00000225820	-	LncRNA_sense_intronic
IBD_2	chr1	8086798	8182762	RP11-431K24.1	ENSG00000238290	+	LncRNA_LincRNA
IBD_2	chr1	8138469	8185235	XLOC_000042	xxxxxxxxxxxx	+	Cabili_LincRNA
IBD_4	chr1	67632083	67725662	IL23R	ENSG00000162594	+	protein_coding
IBD_5	chr1	151778547	151804348	RORC	ENSG00000143365	-	protein_coding
IBD_6	chr1	160846329	160854960	ITLN1	ENSG00000179914	-	protein_coding
IBD_6	chr1	160901528	160904170	XLOC_001064	xxxxxxxxxxxx	-	Cabili_LincRNA
IBD_6	chr1	160901529	160904170	RP11-312J18.6	ENSG00000232188	-	LncRNA_LincRNA
IBD_6	chr1	160902255	160919712	RP11-544M22.1	ENSG00000198358	+	LncRNA_processed_transcript
IBD_6	chr1	160914815	160924589	ITLN2	ENSG00000158764	-	protein_coding
IBD_7	chr1	161475220	161493803	FCGR2A	ENSG00000143226	+	protein_coding
IBD_8	chr1	197170592	197447585	CRB1	ENSG00000134376	+	protein_coding
IBD_8	chr1	197407106	197416599	RP11-75C23.1	ENSG00000230260	-	LncRNA_antisense
IBD_8	chr1	197473878	197744826	DENND1B	ENSG00000213047	-	protein_coding
IBD_8	chr1	197726449	197731095	RP11-448G4.4	ENSG00000224901	+	LncRNA_antisense
IBD_9	chr1	200860176	200884863	C1orf106	ENSG00000163362	+	protein_coding
IBD_9	chr1	200938520	200992828	KIF21B	ENSG00000116852	-	protein_coding
IBD_9	chr1	200993077	200997920	RP11-168O16.1	ENSG00000229191	+	LncRNA_LincRNA
IBD_9	chr1	201004224	201012201	RP11-168O16.2	ENSG00000234132	+	LncRNA_antisense
IBD_9	chr1	201008642	201081694	CACNA1S	ENSG00000081248	-	protein_coding
IBD_10	chr1	206940947	206945839	IL10	ENSG00000136634	-	protein_coding
IBD_11	chr2	25042038	25142708	ADCY3	ENSG00000138031	-	protein_coding
IBD_11	chr2	25166505	25194963	DNAJC27	ENSG00000115137	-	protein_coding
IBD_12	chr2	28607276	28617539	AC104695.3	ENSG00000229951	-	LncRNA_LincRNA
IBD_12	chr2	28615315	28640179	FOSL2	ENSG00000075426	+	protein_coding
IBD_12	chr2	28646220	28646862	XLOC_002032	xxxxxxxxxxxx	-	Cabili_LincRNA
IBD_13	chr2	43393800	43823185	THADA	ENSG00000115970	-	protein_coding
IBD_13	chr2	43449541	43453748	ZFP36L2	ENSG00000152518	-	protein_coding
IBD_13	chr2	43456712	43460533	AC010883.5	ENSG00000234936	+	LncRNA_antisense
IBD_14	chr2	61169104	61245389	PUS10	ENSG00000162927	-	protein_coding
IBD_15	chr2	65537985	65659771	SPRED2	ENSG00000198369	-	protein_coding
IBD_15	chr2	65600834	65607819	AC012370.2	ENSG00000232693	-	LncRNA_processed_transcript
IBD_15	chr2	65663864	66126649	AC074391.1	ENSG00000204929	+	LncRNA_LincRNA
IBD_15	chr2	65677486	65682831	XLOC_001501	xxxxxxxxxxxx	+	Cabili_LincRNA
IBD_15	chr2	65677487	65682831	AC012370.3	ENSG00000234255	-	LncRNA_LincRNA
IBD_15	chr2	65681084	65683653	XLOC_002134	xxxxxxxxxxxx	-	Cabili_LincRNA
IBD_16	chr2	102681004	102796334	IL1R1	ENSG00000115594	+
IBD_16	chr2	102789081	102798568	AC007271.3	ENSG00000226925	-	LncRNA_antisense
IBD_16	chr2	102803433	102856462	IL1RL2	ENSG00000115598	+	protein_coding
IBD_16	chr2	102927962	102968497	IL1RL1	ENSG00000115602	+	protein_coding
IBD_16	chr2	102927989	103015218	IL18R1	ENSG00000115604	+	protein_coding
IBD_16	chr2	103035149	103069025	IL18RAP	ENSG00000115607	+	protein_coding
IBD_16	chr2	103050417	103051800	AC007278.2	ENSG00000236525	+	LncRNA_sense_intronic
IBD_16	chr2	103055173	103056935	AC007278.3	ENSG00000234389	+	LncRNA_sense_intronic
IBD_16	chr2	103089762	103150431	SLC9A4	ENSG00000180251	+	protein_coding
IBD_17	chr2	191894302	192016322	STAT4	ENSG00000138378	-	protein_coding
IBD_18	chr2	219081817	219119079	ARPC2	ENSG00000163466	+	protein_coding
IBD_18	chr2	219120042	219122087	RP11-378A13.1	ENSG00000261338	+	LncRNA_sense_overlapping
IBD_18	chr2	219124219	219128582	GPBAR1	ENSG00000179921	+	protein_coding
IBD_18	chr2	219128850	219134980	AAMP	ENSG00000127837	-	protein_coding
IBD_18	chr2	219135115	219211516	PNKD	ENSG00000127838	+	protein_coding
IBD_18	chr2	219138915	219157309	TMBIM1	ENSG00000135926	+	protein_coding
IBD_18	chr2	219191612	219222689	AC021016.8	ENSG00000237281	-	LncRNA_antisense
IBD_19	chr2	241544848	241570676	GPR35	ENSG00000178623	+	protein_coding
IBD_20	chr3	18735378	18959184	XLOC_002593	xxxxxxxxxxxx	+	Cabili_LincRNA
IBD_20	chr3	18735379	18959184	AC105750.1	ENSG00000233386	+	LncRNA_LincRNA
IBD_21	chr3	49315264	49378145	USP4	ENSG00000114316	-	protein_coding
IBD_21	chr3	49394609	49396033	GPX1	ENSG00000233276	-	protein_coding
IBD_21	chr3	49396578	49450431	RHOA	ENSG00000067560	-	protein_coding
IBD_21	chr3	49402578	49404439	RHOA-IT1	ENSG00000235908	-	LncRNA_sense_intronic
IBD_21	chr3	49449639	49453908	TCTA	ENSG00000145022	+	protein_coding
IBD_21	chr3	49454211	49460186	AMT	ENSG00000145020	-	protein_coding
IBD_21	chr3	49460379	49466759	NICN1	ENSG00000145029	-	protein_coding
IBD_21	chr3	49460379	49461864	NICN1-AS1	ENSG00000235261	+	LncRNA_antisense
IBD_21	chr3	49506146	49573048	DAG1	ENSG00000173402	+	protein_coding
IBD_21	chr3	49586738	49591799	XLOC_003118	xxxxxxxxxxxx	-	Cabili_LincRNA
IBD_21	chr3	49586739	49591799	BSN-AS2	ENSG00000226913	-	LncRNA_LincRNA
IBD_21	chr3	49591922	49708978	BSN	ENSG00000164061	+	protein_coding
IBD_21	chr3	49677916	49679202	BSN-AS1	ENSG00000235120	-	LncRNA_antisense
IBD_21	chr3	49711435	49721396	APEH	ENSG00000164062	+	protein_coding
IBD_21	chr3	49721380	49726934	MST1	ENSG00000173531	+	protein_coding
IBD_21	chr3	49721913	49722416	AC099668.5	ENSG00000259970	-	LncRNA_processed_transcript
IBD_21	chr3	49726932	49758962	RNF123	ENSG00000164068	-	protein_coding
IBD_21	chr3	49754267	49761349	AMIGO3	ENSG00000176020	+	protein_coding
IBD_21	chr3	49754277	49761384	GMPPB	ENSG00000173540	+	protein_coding
IBD_21	chr3	49761727	49823975	IP6K1	ENSG00000176095	-	protein_coding
IBD_22	chr4	123073488	123283913	KIAA1109	ENSG00000138688	+	protein_coding
IBD_22	chr4	123300121	123350957	ADAD1	ENSG00000164113	+	protein_coding
IBD_22	chr4	123372625	123377880	IL2	ENSG00000109471	-	protein_coding
IBD_22	chr4	123533783	123542224	IL21	ENSG00000138684	-	protein_coding
IBD_22	chr4	123540138	123610311	IL21-AS1	ENSG00000227145	+	LncRNA_antisense
IBD_22	chr4	123545865	123547447	XLOC_003676	xxxxxxxxxxxx	+	Cabili_LincRNA
IBD_23	chr5	10679342	10761384	DAP	ENSG00000112977	-	protein_coding
IBD_24	chr5	40389128	40389924	XLOC_004353	xxxxxxxxxxxx	+	Cabili_LincRNA
IBD_25	chr5	96149731	96271513	CTD-2260A17.2	ENSG00000247121	+	protein_coding
IBD_25	chr5	96211643	96255420	ERAP2	ENSG00000164308	+	protein_coding
IBD_25	chr5	96271098	96373219	LNPEP	ENSG00000113441	+	protein_coding
IBD_26	chr5	131142683	131347936	ACSL6	ENSG00000164398	-	protein_coding
IBD_26	chr5	131339285	131342715	AC034228.3	ENSG00000223548	+	LncRNA_antisense
IBD_26	chr5	131347141	131348892	AC034228.2	ENSG00000231585	+	LncRNA_antisense
IBD_26	chr5	131396222	131398897	IL3	ENSG00000164399	+	protein_coding
IBD_26	chr5	131409483	131411859	CSF2	ENSG00000164400	+	protein_coding
IBD_26	chr5	131514926	131516821	XLOC_004998	xxxxxxxxxxxx	-	Cabili_LincRNA
IBD_26	chr5	131514927	131516821	AC063976.3	ENSG00000224015	-	LncRNA_LincRNA
IBD_26	chr5	131520568	131523063	XLOC_004549	xxxxxxxxxxxx	+	Cabili_LincRNA
IBD_26	chr5	131520569	131528501	P4HA2-AS1	ENSG00000237714	+	LncRNA_antisense
IBD_26	chr5	131527531	131631008	P4HA2	ENSG00000072682	-	protein_coding
IBD_26	chr5	131528679	131529261	AC063976.6	ENSG00000248721	-	LncRNA_processed_transcript
IBD_26	chr5	131593364	131609147	PDLIM4	ENSG00000131435	-	protein_coding
IBD_26	chr5	131630136	131679899	SLC22A4	ENSG00000197208	+	protein_coding
IBD_26	chr5	131646978	131705608	AC034220.3	ENSG00000233006	-	LncRNA_processed_transcript
IBD_26	chr5	131705444	131731306	SLC22A5	ENSG00000197375	+	protein_coding
IBD_26	chr5	131746328	131811736	C5orf56	ENSG00000197536	+	protein_coding
IBD_26	chr5	131755108	131762406	AC116366.5	ENSG00000238160	-	LncRNA_antisense
IBD_26	chr5	131804579	131808735	AC116366.6	ENSG00000234290	-	LncRNA_antisense
IBD_26	chr5	131817301	131826490	IRF1	ENSG00000125347	-	protein_coding
IBD_27	chr5	141488070	141534008	NDFIP1	ENSG00000131507	+	protein_coding
IBD_27	chr5	141536508	141548749	XLOC_005036	xxxxxxxxxxxx	-	Cabili_LincRNA
IBD_27	chr5	141543139	141548174	XLOC_004584	xxxxxxxxxxxx	+	Cabili_LincRNA
IBD_28	chr5	150157508	150176296	C5orf62	ENSG00000256235	+	protein_coding
IBD_28	chr5	150226085	150280298	IRGM	ENSG00000237693	+	protein_coding
IBD_28	chr5	150273954	150284545	ZNF300	ENSG00000145908	+	protein_coding
IBD_29	chr5	158848339	158871718	XLOC_004620	xxxxxxxxxxxx	+	Cabili_LincRNA
IBD_30	chr5	176758563	176778853	LMAN2	ENSG00000169223	-	protein_coding
IBD_30	chr5	176784838	176799602	RGS14	ENSG00000169220	+	protein_coding
IBD_30	chr5	176806236	176825849	SLC34A1	ENSG00000131183	+	protein_coding
IBD_32	chr6	90636248	91006627	BACH2	ENSG00000112182	-	protein_coding
IBD_34	chr6	111408781	111545145	SLC16A10	ENSG00000112394	+	protein_coding
IBD_34	chr6	111548950	111580237	RP11-428F8.2	ENSG00000231046	-	LncRNA_antisense
IBD_34	chr6	111580551	111592370	KIAA1919	ENSG00000173214	+	protein_coding
IBD_34	chr6	111598891	111619807	XLOC_005426	xxxxxxxxxxxx	+	Cabili_LincRNA
IBD_34	chr6	111599135	111599945	RP5-1112D6.4	ENSG00000230177	+	LncRNA_antisense
IBD_34	chr6	111620234	111804918	REV3L	ENSG00000009413	-	protein_coding
IBD_34	chr6	111681844	111682810	REV3L-IT1	ENSG00000229276	-	LncRNA_sense_intronic
IBD_34	chr6	111804714	111919505	TRAF3IP2-AS1	ENSG00000231889	+	LncRNA_LincRNA
IBD_34	chr6	111877657	111927481	TRAF3IP2	ENSG00000056972	-	protein_coding
IBD_34	chr6	111921078	111923498	C6orf3	ENSG00000255389	+	LncRNA_antisense
IBD_34	chr6	111981535	112194655	FYN	ENSG00000010810	-	protein_coding
IBD_34	chr6	112194866	112197726	XLOC_005429	xxxxxxxxxxxx	+	Cabili_LincRNA
IBD_35	chr6	137992330	137994453	XLOC_005847	xxxxxxxxxxxx	-	Cabili_LincRNA
IBD_35	chr6	137994548	138008360	XLOC_005478	xxxxxxxxxxxx	+	Cabili_LincRNA
IBD_35	chr6	137994597	137995691	RP11-95M15.1	ENSG00000230533	+	LncRNA_LincRNA
IBD_36	chr6	143839017	143845396	XLOC_005489	xxxxxxxxxxxx	+	Cabili_LincRNA
IBD_36	chr6	143845463	143855908	XLOC_005490	xxxxxxxxxxxx	+	Cabili_LincRNA
IBD_36	chr6	143857982	144152322	PHACTR2	ENSG00000112419	+	protein_coding
IBD_36	chr6	143875462	143883168	RP11-436I24.1	ENSG00000235740	-	LncRNA_antisense
IBD_37	chr6	167271582	167369612	RP11-514O12.4	ENSG00000249141	-	protein_coding
IBD_37	chr6	167342992	167370679	RNASET2	ENSG00000026297	-	protein_coding
IBD_37	chr6	167383114	167412553	RP1-167A14.2	ENSG00000227598	-	LncRNA_antisense
IBD_37	chr6	167412670	167455906	FGFR1OP	ENSG00000213066	+	protein_coding
IBD_38	chr7	50292779	50296511	XLOC_006439	xxxxxxxxxxxx	-	Cabili_LincRNA
IBD_38	chr7	50314385	50315218	XLOC_006440	xxxxxxxxxxxx	-	Cabili_LincRNA
IBD_38	chr7	50314386	50315218	AC020743.4	ENSG00000235620	-	LncRNA_LincRNA
IBD_39	chr7	98625061	98741723	SMURF1	ENSG00000198742	-	protein_coding
IBD_39	chr7	98771197	98805129	KPNA7	ENSG00000185467	-	protein_coding
IBD_40	chr7	100218039	100240402	TFR2	ENSG00000106327	-	protein_coding
IBD_40	chr7	100240720	100254084	ACTL6B	ENSG00000077080	-	protein_coding
IBD_40	chr7	100254183	100264332	XLOC_006193	xxxxxxxxxxxx	+	Cabili_LincRNA
IBD_40	chr7	100271154	100276797	GNB2	ENSG00000172354	+	protein_coding
IBD_40	chr7	100278172	100287071	GIGYF1	ENSG00000146830	-	protein_coding
IBD_40	chr7	100303676	100305118	POP7	ENSG00000172336	+	protein_coding
IBD_40	chr7	100318423	100321323	EPO	ENSG00000130427	+	protein_coding
IBD_41	chr8	126479181	126553615	RP11-136O12.2	ENSG00000253111	+	LncRNA_LincRNA
IBD_42	chr8	130363937	130692485	CCDC26	ENSG00000229140	-	LncRNA_LincRNA
IBD_42	chr8	130363937	130692485	XLOC_007221	xxxxxxxxxxxx	-	Cabili_LincRNA
IBD_43	chr9	4985033	5128183	JAK2	ENSG00000096968	+	protein_coding
IBD_43	chr9	5131979	5164251	RP11-39K24.10	ENSG00000249864	-	LncRNA_processed_transcript
IBD_43	chr9	5163863	5185668	INSL6	ENSG00000120210	-	protein_coding
IBD_43	chr9	5231419	5235304	INSL4	ENSG00000120211	+	protein_coding
IBD_44	chr9	93881344	93945044	RP11-305L7.6	ENSG00000229694	+	LncRNA_LincRNA
IBD_44	chr9	93881419	93925369	XLOC_007776	xxxxxxxxxxxx	-	Cabili_LincRNA
IBD_44	chr9	93881420	93925369	RP11-305L7.3	ENSG00000237422	-	LncRNA_LincRNA
IBD_44	chr9	93922051	93927858	LINC00484	ENSG00000235641	+	LncRNA_LincRNA
IBD_44	chr9	93976097	94124195	AUH	ENSG00000148090	-	protein_coding
IBD_45	chr9	117551600	117568406	TNFSF15	ENSG00000181634	-	protein_coding
IBD_46	chr9	139221932	139254057	GPSM1	ENSG00000260789	-	protein_coding
IBD_46	chr9	139253932	139258241	DNLZ	ENSG00000160360	-	protein_coding
IBD_46	chr9	139256355	139268133	CARD9	ENSG00000187796	-	protein_coding
IBD_46	chr9	139270029	139293249	SNAPC4	ENSG00000165684	-	protein_coding
IBD_46	chr9	139296377	139305061	SDCCAG3	ENSG00000165689	-	protein_coding
IBD_46	chr9	139305110	139318213	PMPCA	ENSG00000165688	+	protein_coding
IBD_47	chr10	6052652	6104333	IL2RA	ENSG00000134460	-	protein_coding
IBD_47	chr10	6067941	6078390	RP11-536K7.5	ENSG00000229664	+	LncRNA_antisense
IBD_48	chr10	30722866	30750762	MAP3K8	ENSG00000107968	+	protein_coding
IBD_49	chr10	35297479	35379570	CUL2	ENSG00000108094	-	protein_coding
IBD_49	chr10	35386933	35415588	XLOC_008777	xxxxxxxxxxxx	-	Cabili_LincRNA
IBD_49	chr10	35386934	35415948	RP11-297A16.2	ENSG00000230534	-	LncRNA_antisense
IBD_49	chr10	35415719	35501886	CREM	ENSG00000095794	+	protein_coding
IBD_49	chr10	35508822	35519526	RP11-324I22.2	ENSG00000233200	-	LncRNA_LincRNA
IBD_49	chr10	35535953	35860852	CCNY	ENSG00000108100	+	protein_coding
IBD_51	chr10	80828792	81076276	ZMIZ1	ENSG00000108175	+	protein_coding
IBD_52	chr10	82213922	82282387	TSPAN14	ENSG00000108219	+	protein_coding
IBD_52	chr10	82289038	82295698	XLOC_008873	xxxxxxxxxxxx	-	Cabili_LincRNA
IBD_52	chr10	82289324	82293237	XLOC_008535	xxxxxxxxxxxx	+	Cabili_LincRNA
IBD_52	chr10	82289353	82295698	RP11-137H2.4	ENSG00000226659	-	LncRNA_antisense
IBD_52	chr10	82297658	82406316	SH2D4B	ENSG00000178217	+	protein_coding
IBD_53	chr10	94211441	94333833	IDE	ENSG00000119912	-	protein_coding
IBD_53	chr10	94353043	94415150	KIF11	ENSG00000138160	+	protein_coding
IBD_53	chr10	94447945	94455403	HHEX	ENSG00000152804	+	protein_coding
IBD_54	chr10	101286106	101290934	XLOC_008918	xxxxxxxxxxxx	-	Cabili_LincRNA
IBD_54	chr10	101286107	101290934	RP11-129J12.2	ENSG00000257582	-	LncRNA_antisense
IBD_54	chr10	101286704	101288223	XLOC_008580	xxxxxxxxxxxx	+	Cabili_LincRNA
IBD_54	chr10	101286838	101288018	RP11-129J12.1	ENSG00000228778	+	LncRNA_LincRNA
IBD_54	chr10	101292690	101296278	NKX2-3	ENSG00000119919	+	protein_coding
IBD_55	chr11	1874200	1913497	LSP1	ENSG00000130592	+	protein_coding
IBD_56	chr11	58189738	58190786	OR5B2	ENSG00000172365	-	protein_coding
IBD_56	chr11	58206593	58207646	OR5B12	ENSG00000172362	-	protein_coding
IBD_56	chr11	58265361	58273231	RP11-655C2.3	ENSG00000255299	-	LncRNA_LincRNA
IBD_56	chr11	58274648	58275578	OR5B21	ENSG00000198283	-	protein_coding
IBD_56	chr11	58294344	58345693	LPXN	ENSG00000110031	-	protein_coding
IBD_56	chr11	58346584	58388515	ZFP91	ENSG00000186660	+	protein_coding
IBD_56	chr11	58346645	58392110	ZFP91-CNTF	ENSG00000255073	+	protein_coding
IBD_56	chr11	58390146	58393198	CNTF	ENSG00000242689	+	protein_coding
IBD_56	chr11	58407899	58499447	GLYAT	ENSG00000149124	-	protein_coding
IBD_57	chr11	60794934	60810810	XLOC_009447	xxxxxxxxxxxx	-	Cabili_LincRNA
IBD_57	chr11	60803036	60807639	XLOC_009143	xxxxxxxxxxxx	+	Cabili_LincRNA
IBD_58	chr11	61520114	61555990	C11orf9	ENSG00000124920	+	protein_coding
IBD_58	chr11	61535973	61558075	RP11-467L20.9	ENSG00000256428	-	LncRNA_processed_transcript
IBD_58	chr11	61556435	61560274	C11orf10	ENSG00000134825	-	protein_coding
IBD_58	chr11	61560109	61564716	FEN1	ENSG00000168496	-	protein_coding
IBD_58	chr11	61560452	61634826	FADS2	ENSG00000134824	+	protein_coding
IBD_58	chr11	61567099	61596790	FADS1	ENSG00000149485	-	protein_coding
IBD_58	chr11	61580975	61582121	RP11-467L20.7	ENSG00000256914	-	LncRNA_processed_transcript
IBD_59	chr11	63766030	63933578	MACROD1	ENSG00000133315	-	protein_coding
IBD_59	chr11	63870660	63886645	FLRT1	ENSG00000126500	+	protein_coding
IBD_59	chr11	63885744	63886682	RP11-21A7A.3	ENSG00000256341	-	LncRNA_antisense
IBD_59	chr11	63944168	63946364	XLOC_009459	xxxxxxxxxxxx	-	Cabili_LincRNA
IBD_59	chr11	63952744	63972015	STIP1	ENSG00000168439	+	protein_coding
IBD_59	chr11	63974150	63991354	FERMT3	ENSG00000149781	-	protein_coding
IBD_59	chr11	63991271	63993726	TRPT1	ENSG00000149743	-	protein_coding
IBD_59	chr11	63993413	63998158	NUDT22	ENSG00000149761	-	protein_coding
IBD_59	chr11	63996686	64001824	RP11-783K16.14	ENSG00000256116	-	LncRNA_antisense
IBD_59	chr11	63997750	64001758	DNAJC4	ENSG00000110011	+	protein_coding
IBD_59	chr11	64002010	64006259	VEGFB	ENSG00000173511	+	protein_coding
IBD_59	chr11	64008475	64011604	FKBP2	ENSG00000173486	+	protein_coding
IBD_59	chr11	64011956	64014413	PPP1R14B	ENSG00000173457	-	protein_coding
IBD_59	chr11	64013436	64015689	RP11-783K16.5	ENSG00000256940	+	LncRNA_antisense
IBD_59	chr11	64014411	64016966	RP11-783K16.13	ENSG00000257086	-	LncRNA_processed_transcript
IBD_59	chr11	64018995	64036622	PLCB3	ENSG00000149782	+	protein_coding
IBD_59	chr11	64037302	64052176	BAD	ENSG00000002330	-	protein_coding
IBD_59	chr11	64037534	64056972	GPR137	ENSG00000173264	-	protein_coding
IBD_59	chr11	64058774	64067503	KCNK4	ENSG00000182450	+	protein_coding
IBD_59	chr11	64059194	64072241	RP11-783K16.10	ENSG00000257069	+	LncRNA_processed_transcript
IBD_59	chr11	64067863	64072242	C11orf20	ENSG00000219435	+	protein_coding
IBD_59	chr11	64073044	64084215	ESRRA	ENSG00000173153	-	protein_coding
IBD_59	chr11	64083932	64085556	TRMT112	ENSG00000173113	-	protein_coding
IBD_59	chr11	64085560	64089283	PRDX5	ENSG00000126432	+	protein_coding
IBD_59	chr11	64092522	64096976	AP003774.1	ENSG00000236935	-	LncRNA_antisense
IBD_59	chr11	64107695	64125006	CCDC88B	ENSG00000168071	+	protein_coding
IBD_59	chr11	64126620	64139687	RPS6KA4	ENSG00000162302	+	protein_coding
IBD_59	chr11	64161813	64163303	XLOC_009463	xxxxxxxxxxxx	-	Cabili_LincRNA
IBD_59	chr11	64161814	64163303	AP003774.6	ENSG00000231680	-	LncRNA_LincRNA
IBD_59	chr11	64177547	64187687	XLOC_009464	xxxxxxxxxxxx	-	Cabili_LincRNA
IBD_59	chr11	64177548	64187687	AP003774.7	ENSG00000224456	-	LncRNA_antisense
IBD_59	chr11	64187862	64188528	XLOC_009157	xxxxxxxxxxxx	+	Cabili_LincRNA
IBD_59	chr11	64187863	64200142	AP003774.5	ENSG00000231492	+	LncRNA_LincRNA
IBD_61	chr11	86748886	87034756	TMEM135	ENSG00000166575	+	protein_coding
IBD_61	chr11	87070955	87073696	XLOC_009242	xxxxxxxxxxxx	+	Cabili_LincRNA
IBD_62	chr12	40148823	40499891	SLC2A13	ENSG00000151229	-	protein_coding
IBD_62	chr12	40534258	40552325	XLOC_010052	xxxxxxxxxxxx	-	Cabili_LincRNA
IBD_62	chr12	40534728	40536678	RP11-476D10.1	ENSG00000260943	-	LncRNA_LincRNA
IBD_62	chr12	40550040	40561509	XLOC_009712	xxxxxxxxxxxx	+	Cabili_LincRNA
IBD_62	chr12	40550041	40561509	AC079630.2	ENSG00000223914	+	LncRNA_LincRNA
IBD_62	chr12	40579810	40617605	XLOC_010053	xxxxxxxxxxxx	-	Cabili_LincRNA
IBD_62	chr12	40579811	40617605	AC079630.4	ENSG00000225342	-	LncRNA_antisense
IBD_62	chr12	40590546	40763087	LRRK2	ENSG00000188906	+	protein_coding
IBD_62	chr12	40787197	40964632	MUC19	ENSG00000205592	+	protein_coding
IBD_62	chr12	40789655	40837649	RP11-115F18.1	ENSG00000258167	-	LncRNA_antisense
IBD_62	chr12	40789711	40834900	XLOC_010054	xxxxxxxxxxxx	-	Cabili_LincRNA
IBD_63	chr12	48176505	48226915	HDAC7	ENSG00000061273	-	protein_coding
IBD_64	chr12	68383225	68628466	IFNG-AS1	ENSG00000255733	+	LncRNA_LincRNA
IBD_66	chr13	41025131	41055143	LINC00598	ENSG00000215483	-	LncRNA_LincRNA
IBD_67	chr13	99848696	99852964	UBAC2-AS1	ENSG00000228889	-	LncRNA_LincRNA
IBD_67	chr13	99853028	100038688	UBAC2	ENSG00000134882	+	protein_coding
IBD_67	chr13	99906968	99913998	GPR18	ENSG00000125245	-	protein_coding
IBD_67	chr13	99946784	99959659	GPR183	ENSG00000169508	-	protein_coding
IBD_67	chr13	99970408	99971209	UBAC2-IT1	ENSG00000203341	+	LncRNA_sense_intronic
IBD_68	chr14	69254377	69263190	ZFP36L1	ENSG00000185650	-	protein_coding
IBD_68	chr14	69283615	69284659	XLOC_011059	xxxxxxxxxxxx	-	Cabili_LincRNA
IBD_69	chr14	88304164	88460009	GALC	ENSG00000054983	-	protein_coding
IBD_69	chr14	88471468	88478419	GPR65	ENSG00000140030	+	protein_coding
IBD_69	chr14	88477131	88481955	RP11-300J18.2	ENSG00000258407	-	LncRNA_processed_transcript
IBD_69	chr14	88484949	88502663	RP11-300J18.1	ENSG00000258826	-	LncRNA_LincRNA
IBD_69	chr14	88490889	88566460	XLOC_010897	xxxxxxxxxxxx	+	Cabili_LincRNA
IBD_69	chr14	88490894	88563276	RP11-300J18.3	ENSG00000258867	+	LncRNA_LincRNA
IBD_70	chr15	67356101	67487533	SMAD3	ENSG00000166949	-	protein_coding
IBD_71	chr15	91073157	91188577	CRTC3	ENSG00000140577	+	protein_coding
IBD_71	chr15	91147457	91157790	CTD-3065B20.3	ENSG00000259314	-	LncRNA_antisense
IBD_71	chr15	91163239	91260372	RP11-387D10.2	ENSG00000259736	-	LncRNA_antisense
IBD_71	chr15	91203464	91208176	XLOC_011349	xxxxxxxxxxxx	+	Cabili_LincRNA
IBD_71	chr15	91203465	91208198	RP11-387D10.3	ENSG00000245479	+	LncRNA_sense_overlapping
IBD_72	chr16	11290034	11318373	RP11-396B14.2	ENSG00000263033	+	LncRNA_processed_transcript
IBD_72	chr16	11290475	11318498	XLOC_011645	xxxxxxxxxxxx	+	Cabili_LincRNA
IBD_72	chr16	11343476	11445619	RMI2	ENSG00000175643	-	protein_coding
IBD_72	chr16	11348262	11350036	SOCS1	ENSG00000185338	-	protein_coding
IBD_72	chr16	11361605	11363390	TNP2	ENSG00000178279	-	protein_coding
IBD_72	chr16	11369496	11370337	PRM2	ENSG00000122304	-	protein_coding
IBD_72	chr16	11374693	11375207	PRM1	ENSG00000175646	-	protein_coding
IBD_72	chr16	11435666	11439068	RP11-485G7.5	ENSG00000263080	-	LncRNA_antisense
IBD_72	chr16	11442000	11443178	RP11-485G7.6	ENSG00000262703	-	LncRNA_antisense
IBD_73	chr16	23847322	24231932	PRKCB	ENSG00000166501	+	protein_coding
IBD_74	chr16	28353876	28374829	RP11-57A19.3	ENSG00000198156	-	protein_coding
IBD_74	chr16	28390900	28415200	EIF3CL	ENSG00000205609	-	protein_coding
IBD_74	chr16	28467693	28481868	NPIPL1	ENSG00000233232	-	protein_coding
IBD_74	chr16	28477974	28503333	RP11-435I10.4	ENSG00000261832	-	protein_coding
IBD_74	chr16	28477983	28506896	CLN3	ENSG00000188603	-	protein_coding
IBD_74	chr16	28505970	28510291	APOBR	ENSG00000184730	-	protein_coding
IBD_74	chr16	28510683	28523372	IL27	ENSG00000197272	-	protein_coding
IBD_74	chr16	28548606	28550495	NUPR1	ENSG00000176046	-	protein_coding
IBD_74	chr16	28565236	28603111	CCDC101	ENSG00000176476	+	protein_coding
IBD_74	chr16	28603264	28608430	SULT1A2	ENSG00000197165	-	protein_coding
IBD_74	chr16	28616903	28634946	SULT1A1	ENSG00000196502	-	protein_coding
IBD_74	chr16	28648975	28670003	RP11-1348G14.2	ENSG00000255524	+	protein_coding
IBD_74	chr16	28699879	28747051	EIF3C	ENSG00000184110	+	protein_coding
IBD_74	chr16	28763108	28784128	CTB-134H23.1	ENSG00000196993	+	protein_coding
IBD_74	chr16	28814097	28829149	RP11-1348G14.4	ENSG00000251417	+	LncRNA_LincRNA
IBD_74	chr16	28831891	28833354	RP11-1348G14.5	ENSG00000260796	-	LncRNA_antisense
IBD_74	chr16	28834356	28848558	ATXN2L	ENSG00000168488	+	protein_coding
IBD_74	chr16	28841933	28848521	RP11-24N18.1	ENSG00000260570	-	LncRNA_antisense
IBD_74	chr16	28853732	28857729	TUFM	ENSG00000178952	-	protein_coding
IBD_74	chr16	28857921	28885526	SH2B1	ENSG00000178188	+	protein_coding
IBD_74	chr16	28873487	28874661	RP11-22P6.2	ENSG00000261766	-	LncRNA_antisense
IBD_74	chr16	28889726	28915830	ATP2A1	ENSG00000196296	+	protein_coding
IBD_74	chr16	28890278	28891241	RP11-22P6.3	ENSG00000260442	-	LncRNA_antisense
IBD_75	chr16	85995140	85995657	XLOC_012039	xxxxxxxxxxxx	-	Cabili_LincRNA
IBD_76	chr17	32546136	32578928	XLOC_012442	xxxxxxxxxxxx	-	Cabili_LincRNA
IBD_76	chr17	32582237	32584222	CCL2	ENSG00000108691	+	protein_coding
IBD_76	chr17	32597240	32599261	CCL7	ENSG00000108688	+	protein_coding
IBD_76	chr17	32612687	32615353	CCL11	ENSG00000172156	+	protein_coding
IBD_77	chr17	37913974	37920089	RP11-94L15.2	ENSG00000264198	-	LncRNA_LincRNA
IBD_77	chr17	37916401	37920067	XLOC_012193	xxxxxxxxxxxx	+	Cabili_LincRNA
IBD_77	chr17	37921198	38020441	IKZF3	ENSG00000161405	-	protein_coding
IBD_77	chr17	38024417	38034149	ZPBP2	ENSG00000186075	+	protein_coding
IBD_77	chr17	38060848	38077313	GSDMB	ENSG00000073605	-	protein_coding
IBD_77	chr17	38077294	38083854	ORMDL3	ENSG00000172057	-	protein_coding
IBD_77	chr17	38083995	38095854	RP11-387H17.4	ENSG00000264968	+	LncRNA_LincRNA
IBD_78	chr17	40465342	40540586	STAT3	ENSG00000168610	-	protein_coding
IBD_79	chr17	57784553	57919616	VMP1	ENSG00000062716	+	protein_coding
IBD_79	chr17	57862174	57862396	RP11-619I22.1	ENSG00000267637	+	LncRNA_sense_intronic
IBD_79	chr17	57936851	57970304	TUBD1	ENSG00000108423	-	protein_coding
IBD_79	chr17	57970447	58027925	RPS6KB1	ENSG00000108443	+	protein_coding
IBD_79	chr17	58018269	58050462	RP11-178C3.1	ENSG00000267318	+	protein_coding
IBD_79	chr17	58029601	58042122	RNFT1	ENSG00000189050	+	protein_coding
IBD_79	chr17	58039724	58096413	TBC1D3P1-DHX40P1	ENSG00000267104	-	LncRNA_LincRNA
IBD_79	chr17	58042193	58074333	RP11-178C3.2	ENSG00000267302	+	LncRNA_LincRNA
IBD_80	chr18	12738964	12750067	RP11-973H7.5	ENSG00000266961	-	LncRNA_LincRNA
IBD_80	chr18	12739489	12749420	RP11-973H7.4	ENSG00000267654	-	LncRNA_LincRNA
IBD_80	chr18	12739783	12749484	XLOC_012776	xxxxxxxxxxxx	-	Cabili_LincRNA
IBD_80	chr18	12774650	12775922	RP11-973H7.1	ENSG00000260302	-	LncRNA_LincRNA
IBD_80	chr18	12785477	12929642	PTPN2	ENSG00000175354	-
IBD_81	chr18	46065417	46389588	CTIF	ENSG00000134030	+	protein_coding
IBD_82	chr18	67068291	67516323	DOK6	ENSG00000206052	+	protein_coding
IBD_82	chr18	67498394	67629039	CD226	ENSG00000150637	-	protein_coding
IBD_83	chr19	10420721	10426691	FDX1L	ENSG00000267673	-	protein_coding
IBD_83	chr19	10426147	10431354	CTD-2369P2.12	ENSG00000267303	-	protein_coding
IBD_83	chr19	10426888	10444316	RAVER1	ENSG00000161847	-	protein_coding
IBD_83	chr19	10444452	10450499	ICAM3	ENSG00000076662	-	protein_coding
IBD_83	chr19	10461209	10491352	TYK2	ENSG00000105397	-	protein_coding
IBD_83	chr19	10501810	10530797	CDC37	ENSG00000105401	-	protein_coding
IBD_83	chr19	10527449	10580305	PDE4A	ENSG00000065989	-	protein_coding
IBD_85	chr19	55235969	55378448	KIR3DL1	ENSG00000167633	+	protein_coding
IBD_85	chr19	55361898	55378662	KIR3DL2	ENSG00000240403	+	protein_coding
IBD_85	chr19	55385549	55401838	FCAR	ENSG00000186431	+	protein_coding
IBD_86	chr20	30639991	30689659	HCK	ENSG00000101336	+	protein_coding
IBD_86	chr20	30691027	30694658	XLOC_013720	xxxxxxxxxxxx	-	Cabili_LincRNA
IBD_86	chr20	30697309	30755061	TM9SF4	ENSG00000101337	+	protein_coding
IBD_86	chr20	30780306	30795594	PLAGL2	ENSG00000126003	-	protein_coding
IBD_86	chr20	30795683	30826470	POFUT1	ENSG00000101346	+	protein_coding
IBD_86	chr20	30822717	30824519	RP11-392M18.5	ENSG00000243952	+	LncRNA_processed_transcript
IBD_86	chr20	30863238	30865358	XLOC_013721	xxxxxxxxxxxx	-	Cabili_LincRNA
IBD_86	chr20	30865467	30922814	KIF3B	ENSG00000101350	+	protein_coding
IBD_86	chr20	30940477	30945985	XLOC_013506	xxxxxxxxxxxx	+	Cabili_LincRNA
IBD_86	chr20	30946155	31027122	ASXL1	ENSG00000171456	+	protein_coding
IBD_86	chr20	31030862	31172876	C20orf112	ENSG00000197183	-	protein_coding
IBD_86	chr20	31037558	31041410	RP5-1184F4.5	ENSG00000236772	+	LncRNA_antisense
IBD_87	chr20	31290493	31331814	COMMD7	ENSG00000149600	-	protein_coding
IBD_87	chr20	31350191	31397162	DNMT3B	ENSG00000088305	+	protein_coding
IBD_87	chr20	31407699	31438211	MAPRE1	ENSG00000101367	+	protein_coding
IBD_88	chr20	44650329	44688789	SLC12A5	ENSG00000124140	+	protein_coding
IBD_88	chr20	44689624	44718591	NCOA5	ENSG00000124160	-	protein_coding
IBD_88	chr20	44746911	44758502	CD40	ENSG00000101017	+	protein_coding
IBD_90	chr20	57766075	57834168	ZNF831	ENSG00000124203	+	protein_coding
IBD_91	chr20	62289163	62328416	RTEL1	ENSG00000258366	+	protein_coding
IBD_91	chr20	62290653	62330037	RTEL1-TNFRSF6B	ENSG00000026036	+	protein_coding
IBD_91	chr20	62328021	62330037	TNFRSF6B	ENSG00000243509	+	protein_coding
IBD_91	chr20	62329996	62339355	ARFRP1	ENSG00000101246	+	protein_coding
IBD_91	chr20	62338794	62370456	ZGPAT	ENSG00000197114	-	protein_coding
IBD_91	chr20	62366815	62370456	LIME1	ENSG00000203896	+	protein_coding
IBD_91	chr20	62369623	62374858	SLC2A4RG	ENSG00000125520	+	protein_coding
IBD_91	chr20	62375019	62462597	ZBTB46	ENSG00000130584	-	protein_coding
IBD_91	chr20	62376040	62377309	RP4-583P15.10	ENSG00000229299	+	LncRNA_antisense
IBD_94	chr21	45610321	45614187	XLOC_014113	xxxxxxxxxxxx	-	Cabili_LincRNA
IBD_94	chr21	45619131	45621216	XLOC_014114	xxxxxxxxxxxx	-	Cabili_LincRNA
IBD_94	chr21	45621172	45622579	XLOC_013967	xxxxxxxxxxxx	+	Cabili_LincRNA
IBD_94	chr21	45621173	45622579	AP001057.1	ENSG00000232124	+	LncRNA_antisense
IBD_94	chr21	45626407	45627282	XLOC_014115	xxxxxxxxxxxx	-	Cabili_LincRNA
IBD_94	chr21	45626408	45627282	AP001058.3	ENSG00000232698	-	LncRNA_LincRNA
IBD_94	chr21	45627832	45629968	XLOC_013968	xxxxxxxxxxxx	+	Cabili_LincRNA
IBD_94	chr21	45642874	45660849	ICOSLG	ENSG00000160223	-	protein_coding
IBD_95	chr22	21903736	21978323	UBE2L3	ENSG00000185651	-	protein_coding
IBD_95	chr22	21982378	21984353	YDJC	ENSG00000161179	-	protein_coding
IBD_95	chr22	21987007	21991616	CCDC116	ENSG00000161180	+	protein_coding
IBD_95	chr22	21996550	21998587	SDF2L1	ENSG00000128228	+	protein_coding
IBD_96	chr22	30126945	30163000	ZMAT5	ENSG00000100319	+	protein_coding
IBD_96	chr22	30163358	30166402	UQCR10	ENSG00000184076	+	protein_coding
IBD_96	chr22	30184597	30234271	ASCC2	ENSG00000100325	-	protein_coding
IBD_96	chr22	30279144	31521442	MTMR3	ENSG00000100330	+	protein_coding
IBD_96	chr22	30404731	30476469	CTA-85E5.10	ENSG00000227117	-	LncRNA_processed_transcript
IBD_96	chr22	30476163	30606866	HORMAD2	ENSG00000176635	+	protein_coding
IBD_96	chr22	30580633	30603098	RP3-438O4.4	ENSG00000225676	-	LncRNA_antisense
IBD_97	chr22	39673784	39674133	XLOC_014246	xxxxxxxxxxxx	+	Cabili_LincRNA
IBD_97	chr22	39686315	39686778	XLOC_014379	xxxxxxxxxxxx	-	Cabili_LincRNA
IBD_97	chr22	39688992	39691568	XLOC_014247	xxxxxxxxxxxx	+	Cabili_LincRNA
IBD_97	chr22	39688993	39691568	RP3-333H23.8	ENSG00000224794	+	LncRNA_antisense
JIA_1	chr1	113933371	114228545	MAGI3	ENSG00000081026	+	protein_coding
JIA_1	chr1	114239453	114302111	PHTF1	ENSG00000116793	-	protein_coding
JIA_1	chr1	114304454	114355098	RSBN1	ENSG00000081019	-	protein_coding
JIA_1	chr1	114355001	114371793	RP5-1073O3.2	ENSG00000231128	+	LncRNA_antisense
JIA_1	chr1	114356433	114414381	PTPN22	ENSG00000134242	-	protein_coding
JIA_1	chr1	114399257	114443859	AP4B1-AS1	ENSG00000226167	+	LncRNA_LincRNA
JIA_1	chr1	114420790	114430169	BCL2L15	ENSG00000188761	-	protein_coding
JIA_1	chr1	114437370	114447823	AP4B1	ENSG00000134262	+	protein_coding
JIA_1	chr1	114447763	114456708	DCLRE1B	ENSG00000118655	+	protein_coding
JIA_2	chr1	154293566	154297801	AQP10	ENSG00000143595	+	protein_coding
JIA_2	chr1	154298029	154323783	ATP8B2	ENSG00000143515	+	protein_coding
JIA_2	chr1	154374804	154379040	RP11-350G8.5	ENSG00000228013	-	LncRNA_LincRNA
JIA_2	chr1	154377669	154441926	IL6R	ENSG00000160712	+	protein_coding
JIA_3	chr2	191894302	192016322	STAT4	ENSG00000138378	-	protein_coding
JIA_4	chr4	123073488	123283913	KIAA1109	ENSG00000138688	+	protein_coding
JIA_4	chr4	123300121	123350957	ADAD1	ENSG00000164113	+	protein_coding
JIA_4	chr4	123372625	123377880	IL2	ENSG00000109471	-	protein_coding
JIA_4	chr4	123533783	123542224	IL21	ENSG00000138684	-	protein_coding
JIA_4	chr4	123540138	123610311	IL21-AS1	ENSG00000227145	+	LncRNA_antisense
JIA_4	chr4	123545865	123547447	XLOC_003676	xxxxxxxxxxxx	+	Cabili_LincRNA
JIA_5	chr5	55395507	55529186	ANKRD55	ENSG00000164512	-	protein_coding
JIA_6	chr5	96149731	96271513	CTD-2260A17.2	ENSG00000247121	+	protein_coding
JIA_6	chr5	96211643	96255420	ERAP2	ENSG00000164308	+	protein_coding
JIA_6	chr5	96271098	96373219	LNPEP	ENSG00000113441	+	protein_coding
JIA_7	chr5	131746328	131811736	C5orf56	ENSG00000197536	+	protein_coding
JIA_7	chr5	131755108	131762406	AC116366.5	ENSG00000238160	-	LncRNA_antisense
JIA_7	chr5	131804579	131808735	AC116366.6	ENSG00000234290	-	LncRNA_antisense
JIA_7	chr5	131817301	131826490	IRF1	ENSG00000125347	-	protein_coding
JIA_8	chr10	6052652	6104333	IL2RA	ENSG00000134460	-	protein_coding
JIA_8	chr10	6067941	6078390	RP11-536K7.5	ENSG00000229664	+	LncRNA_antisense
JIA_9	chr10	90750414	90775542	FAS	ENSG00000026103	+	protein_coding
JIA_9	chr10	90775593	90776816	RP11-399O19.8	ENSG00000261438	+	LncRNA_sense_overlapping
JIA_10	chr12	111471828	111788358	CUX2	ENSG00000111249	+	protein_coding
JIA_10	chr12	111798339	111806925	FAM109A	ENSG00000198324	-	protein_coding
JIA_10	chr12	111807086	111841114	RP3-473L9.4	ENSG00000257595	+	LncRNA_LincRNA
JIA_10	chr12	111834638	111841107	XLOC_009880	xxxxxxxxxxxx	+	Cabili_LincRNA
JIA_10	chr12	111843752	111889427	SH2B3	ENSG00000111252	+	protein_coding
JIA_10	chr12	111890018	112037480	ATXN2	ENSG00000204842	-	protein_coding
JIA_10	chr12	112037302	112038060	RP11-686G8.2	ENSG00000258099	+	LncRNA_antisense
JIA_10	chr12	112080797	112123790	BRAP	ENSG00000089234	-	protein_coding
JIA_10	chr12	112123857	112194903	ACAD10	ENSG00000111271	+	protein_coding
JIA_10	chr12	112193470	112229222	RP11-162P23.2	ENSG00000257767	+	protein_coding
JIA_11	chr14	69254377	69263190	ZFP36L1	ENSG00000185650	-	protein_coding
JIA_11	chr14	69283615	69284659	XLOC_011059	xxxxxxxxxxxx	-	Cabili_LincRNA
JIA_12	chr18	12738964	12750067	RP11-973H7.5	ENSG00000266961	-	LncRNA_LincRNA
JIA_12	chr18	12739489	12749420	RP11-973H7.4	ENSG00000267654	-	LncRNA_LincRNA
JIA_12	chr18	12739783	12749484	XLOC_012776	xxxxxxxxxxxx	-	Cabili_LincRNA
JIA_12	chr18	12774650	12775922	RP11-973H7.1	ENSG00000260302	-	LncRNA_LincRNA
JIA_12	chr18	12785477	12929642	PTPN2	ENSG00000175354	-	protein_coding
JIA_13	chr19	9964394	10047228	OLFM2	ENSG00000105088	-	protein_coding
JIA_13	chr19	10070237	10121147	COL5A3	ENSG00000080573	-	protein_coding
JIA_13	chr19	10106673	10107839	CTD-2553C6.1	ENSG00000267650	+	LncRNA_antisense
JIA_13	chr19	10123925	10132955	RDH8	ENSG00000080511	+	protein_coding
JIA_13	chr19	10196798	10203928	C19orf66	ENSG00000130813	+	protein_coding
JIA_13	chr19	10199708	10201053	CTD-2240E14.4	ENSG00000267387	-	LncRNA_antisense
JIA_13	chr19	10203014	10213472	ANGPTL6	ENSG00000130812	+	protein_coding
JIA_13	chr19	10216899	10225456	PPAN-P2RY11	ENSG00000243207	+	protein_coding
JIA_13	chr19	10216965	10225414	PPAN	ENSG00000130810	+	protein_coding
JIA_13	chr19	10222214	10226048	P2RY11	ENSG00000244165	-	protein_coding
JIA_13	chr19	10225693	10230596	EIF3G	ENSG00000130811	-	protein_coding
JIA_13	chr19	10244021	10341962	DNMT1	ENSG00000130816	-	protein_coding
JIA_13	chr19	10332111	10333870	S1PR2	ENSG00000175898	-	LncRNA_LincRNA
JIA_13	chr19	10349735	10361691	XLOC_013220	xxxxxxxxxxxx	-	Cabili_LincRNA
JIA_13	chr19	10362577	10370721	MRPL4	ENSG00000105364	+	protein_coding
JIA_13	chr19	10362944	10395784	CTD-2369P2.5	ENSG00000266978	-	LncRNA_antisense
JIA_13	chr19	10369785	10370721	CTD-2369P2.4	ENSG00000267105	-	LncRNA_antisense
JIA_13	chr19	10381511	10397291	ICAM1	ENSG00000090339	+	protein_coding
JIA_13	chr19	10396477	10399695	CTD-2369P2.8	ENSG00000267607	-	LncRNA_antisense
JIA_13	chr19	10397643	10399198	ICAM4	ENSG00000105371	+	protein_coding
JIA_13	chr19	10400657	10407454	ICAM5	ENSG00000105376	+	protein_coding
JIA_13	chr19	10415479	10420556	ZGLP1	ENSG00000220201	-	protein_coding
JIA_13	chr19	10420721	10426691	FDX1L	ENSG00000267673	-	protein_coding
JIA_13	chr19	10426147	10431354	CTD-2369P2.12	ENSG00000267303	-	protein_coding
JIA_13	chr19	10426888	10444316	RAVER1	ENSG00000161847	-	protein_coding
JIA_13	chr19	10444452	10450499	ICAM3	ENSG00000076662	-	protein_coding
JIA_13	chr19	10461209	10491352	TYK2	ENSG00000105397	-	protein_coding
JIA_13	chr19	10501810	10530797	CDC37	ENSG00000105401	-	protein_coding
JIA_13	chr19	10527449	10580305	PDE4A	ENSG00000065989	-	protein_coding
JIA_13	chr19	10596796	10614417	KEAP1	ENSG00000079999	-	protein_coding
JIA_13	chr19	10601015	10601676	CTC-429L19.3	ENSG00000267197	-	LncRNA_sense_intronic
JIA_13	chr19	10623623	10628607	S1PR5	ENSG00000180739	-	protein_coding
JIA_13	chr19	10654571	10664094	ATG4D	ENSG00000130734	+	protein_coding
JIA_13	chr19	10663761	10676713	KRI1	ENSG00000129347	+	protein_coding
JIA_13	chr19	10677138	10679735	CDKN2D	ENSG00000129355	-	protein_coding
JIA_13	chr19	10683347	10697991	AP1M2	ENSG00000129354	-	protein_coding
JIA_13	chr19	10713133	10755235	SLC44A2	ENSG00000129353	+	protein_coding
JIA_13	chr19	10751715	10752093	AC011475.1	ENSG00000226104	+	protein_coding
JIA_13	chr19	10762494	10764556	XLOC_013222	xxxxxxxxxxxx	-	Cabili_LincRNA
JIA_13	chr19	10762538	10764520	ILF3-AS1	ENSG00000267100	-	LncRNA_LincRNA
JIA_13	chr19	10764937	10803093	ILF3	ENSG00000129351	+	protein_coding
JIA_13	chr19	10812106	10824113	QTRT1	ENSG00000213339	+	protein_coding
JIA_13	chr19	10828755	10944164	DNM2	ENSG00000079805	+	protein_coding
JIA_13	chr19	10943114	10946994	TMED1	ENSG00000099203	-	protein_coding
JIA_13	chr19	10947251	10980466	C19orf38	ENSG00000214212	+	protein_coding
JIA_14	chr21	36160098	37357047	RUNX1	ENSG00000159216	-	protein_coding
JIA_15	chr22	21903736	21978323	UBE2L3	ENSG00000185651	-	protein_coding
JIA_15	chr22	21982378	21984353	YDJC	ENSG00000161179	-	protein_coding
JIA_15	chr22	21987007	21991616	CCDC116	ENSG00000161180	+	protein_coding
JIA_15	chr22	21996550	21998587	SDF2L1	ENSG00000128228	+	protein_coding
JIA_16	chr22	37515126	37571094	IL2RB	ENSG00000100385	-	protein_coding
PBC_1	chr1	67773047	67862583	IL12RB2	ENSG00000081985	+	protein_coding
PBC_1	chr1	67873493	67896098	SERBP1	ENSG00000142864	-	protein_coding
PBC_2	chr1	197170592	197447585	CRB1	ENSG00000134376	+	protein_coding
PBC_2	chr1	197407106	197416599	RP11-75C23.1	ENSG00000230260	-	LncRNA_antisense
PBC_2	chr1	197473878	197744826	DENND1B	ENSG00000213047	-	protein_coding
PBC_2	chr1	197726449	197731095	RP11-448G4.4	ENSG00000224901	+	LncRNA_antisense
PBC_3	chr2	191745523	191746785	AC005540.3	ENSG00000235852	-	LncRNA_antisense
PBC_3	chr2	191745553	191830278	GLS	ENSG00000115419	+	protein_coding
PBC_3	chr2	191829084	191885686	STAT1	ENSG00000115415	-	protein_coding
PBC_3	chr2	191882680	191883805	AC067945.2	ENSG00000230686	+	LncRNA_antisense
PBC_3	chr2	191886252	191897040	AC067945.4	ENSG00000231858	+	LncRNA_processed_transcript
PBC_3	chr2	191894302	192016322	STAT4	ENSG00000138378	-	protein_coding
PBC_4	chr3	119013220	119139561	ARHGAP31	ENSG00000031081	+	protein_coding
PBC_4	chr3	119148347	119187677	TMEM39A	ENSG00000176142	-	protein_coding
PBC_4	chr3	119187785	119213555	POGLUT1	ENSG00000163389	+	protein_coding
PBC_4	chr3	119217379	119243937	TIMMDC1	ENSG00000113845	+	protein_coding
PBC_4	chr3	119243140	119278449	CD80	ENSG00000121594	+	protein_coding
PBC_5	chr3	159631189	159943086	CTD-2049J23.2	ENSG00000244040	-	LncRNA_LincRNA
PBC_5	chr3	159733811	159749210	CTD-2049J23.3	ENSG00000242107	+	protein_coding
PBC_6	chr4	103422486	103538459	NFKB1	ENSG00000109320	+	protein_coding
PBC_6	chr4	103552660	103682151	MANBA	ENSG00000109323	-	protein_coding
PBC_7	chr5	35617946	35814713	SPEF2	ENSG00000152582	+	protein_coding
PBC_7	chr5	35678586	35827120	CTD-2113L7.1	ENSG00000248969	-	LncRNA_antisense
PBC_7	chr5	35852797	35879705	IL7R	ENSG00000168685	+	protein_coding
PBC_7	chr5	35904397	35938881	CAPSL	ENSG00000152611	-	protein_coding
PBC_7	chr5	35938923	35940095	XLOC_004337	xxxxxxxxxxxx	+	Cabili_LincRNA
PBC_7	chr5	35938924	35940095	RP11-79C6.3	ENSG00000249748	+	LncRNA_antisense
PBC_7	chr5	35951112	36001130	UGT3A1	ENSG00000145626	-	protein_coding
PBC_8	chr7	128577666	128590089	IRF5	ENSG00000128604	+	protein_coding
PBC_8	chr7	128594948	128695198	TNPO3	ENSG00000064419	-	protein_coding
PBC_9	chr11	118575316	118620973	AP002954.4	ENSG00000255422	+	LncRNA_antisense
PBC_9	chr11	118620034	118661858	DDX6	ENSG00000110367	-	protein_coding
PBC_9	chr11	118662486	118665346	XLOC_009294	xxxxxxxxxxxx	+	Cabili_LincRNA
PBC_10	chr12	6437923	6451280	TNFRSF1A	ENSG00000067182	-	protein_coding
PBC_11	chr12	111807086	111841114	RP3-473L9.4	ENSG00000257595	+	LncRNA_LincRNA
PBC_11	chr12	111834638	111841107	XLOC_009880	xxxxxxxxxxxx	+	Cabili_LincRNA
PBC_11	chr12	111843752	111889427	SH2B3	ENSG00000111252	+	protein_coding
PBC_11	chr12	111890018	112037480	ATXN2	ENSG00000204842	-	protein_coding
PBC_11	chr12	112037302	112038060	RP11-686G8.2	ENSG00000258099	+	LncRNA_antisense
PBC_11	chr12	112080797	112123790	BRAP	ENSG00000089234	-	protein_coding
PBC_11	chr12	112123857	112194903	ACAD10	ENSG00000111271	+	protein_coding
PBC_11	chr12	112193470	112229222	RP11-162P23.2	ENSG00000257767	+	protein_coding
PBC_11	chr12	112204691	112247782	ALDH2	ENSG00000111275	+	protein_coding
PBC_11	chr12	112250597	112251224	RP3-462E2.3	ENSG00000257877	+	LncRNA_3prime_overlapping_ncrna
PBC_11	chr12	112277506	112279779	XLOC_010202	xxxxxxxxxxxx	-	Cabili_LincRNA
PBC_11	chr12	112277571	112280706	MAPKAPK5-AS1	ENSG00000234608	-	LncRNA_LincRNA
PBC_11	chr12	112279782	112334343	MAPKAPK5	ENSG00000089022	+	protein_coding
PBC_11	chr12	112331317	112333002	XLOC_010203	xxxxxxxxxxxx	-	Cabili_LincRNA
PBC_11	chr12	112369102	112450935	TMEM116	ENSG00000198270	-	protein_coding
PBC_11	chr12	112451120	112461255	ERP29	ENSG00000089248	+	protein_coding
PBC_11	chr12	112464500	112546826	NAA25	ENSG00000111300	-	protein_coding
PBC_12	chr14	68286496	69196935	RAD51B	ENSG00000182185	+	protein_coding
PBC_13	chr16	11343476	11445619	RMI2	ENSG00000175643	-	protein_coding
PBC_13	chr16	11348262	11350036	SOCS1	ENSG00000185338	-	protein_coding
PBC_13	chr16	11361605	11363390	TNP2	ENSG00000178279	-	protein_coding
PBC_13	chr16	11369496	11370337	PRM2	ENSG00000122304	-	protein_coding
PBC_13	chr16	11374693	11375207	PRM1	ENSG00000175646	-	protein_coding
PBC_13	chr16	11435666	11439068	RP11-485G7.5	ENSG00000263080	-	LncRNA_antisense
PBC_13	chr16	11442000	11443178	RP11-485G7.6	ENSG00000262703	-	LncRNA_antisense
PBC_15	chr17	37913974	37920089	RP11-94L15.2	ENSG00000264198	-	LncRNA_LincRNA
PBC_15	chr17	37916401	37920067	XLOC_012193	xxxxxxxxxxxx	+	Cabili_LincRNA
PBC_15	chr17	37921198	38020441	IKZF3	ENSG00000161405	-	protein_coding
PBC_15	chr17	38024417	38034149	ZPBP2	ENSG00000186075	+	protein_coding
PBC_15	chr17	38060848	38077313	GSDMB	ENSG00000073605	-	protein_coding
PBC_15	chr17	38077294	38083854	ORMDL3	ENSG00000172057	-	protein_coding
PBC_15	chr17	38083995	38095854	RP11-387H17.4	ENSG00000264968	+	LncRNA_LincRNA
PBC_15	chr17	38092114	38096062	XLOC_012196	xxxxxxxxxxxx	+	Cabili_LincRNA
PBC_15	chr17	38097727	38101000	LRRC3C	ENSG00000204913	+	protein_coding
PBC_15	chr17	38119226	38134019	GSDMA	ENSG00000167914	+	protein_coding
PBC_16	chr17	43471275	43511787	ARHGAP27	ENSG00000159314	-	protein_coding
PBC_16	chr17	43513266	43568115	PLEKHM1	ENSG00000225190	-	protein_coding
PBC_16	chr17	43530210	43541431	AC091132.1	ENSG00000236234	+	LncRNA_processed_transcript
PBC_16	chr17	43580626	43612076	RP11-798G7.5	ENSG00000131484	+	LncRNA_antisense
PBC_16	chr17	43608943	43611204	RP11-798G7.8	ENSG00000266918	+	LncRNA_LincRNA
PBC_16	chr17	43623170	43640596	RP11-798G7.6	ENSG00000267198	+	LncRNA_LincRNA
PBC_16	chr17	43627147	43636104	RP11-798G7.7	ENSG00000267246	-	LncRNA_LincRNA
PBC_16	chr17	43699267	43913194	CRHR1	ENSG00000120088	+	protein_coding
PBC_16	chr17	43699274	43893909	RP11-105N13.4	ENSG00000263715	+	LncRNA_processed_transcript
PBC_16	chr17	43809069	43810343	RP11-293E1.2	ENSG00000265547	-	LncRNA_LincRNA
PBC_16	chr17	43810719	43812035	RP11-293E1.1	ENSG00000265964	-	LncRNA_LincRNA
PBC_16	chr17	43921017	43972966	MAPT-AS1	ENSG00000264589	-	LncRNA_antisense
PBC_16	chr17	43922256	43924438	SPPL2C	ENSG00000185294	+	protein_coding
PBC_16	chr17	43971748	44105700	MAPT	ENSG00000186868	+	protein_coding
PBC_16	chr17	43985036	43988145	RP11-669E14.4	ENSG00000262881	-	LncRNA_antisense
PBC_16	chr17	44076616	44077060	STH	ENSG00000256762	+	protein_coding
PBC_16	chr17	44107282	44302733	KANSL1	ENSG00000120071	-	protein_coding
PBC_16	chr17	44112679	44113136	RP11-669E14.6	ENSG00000262372	+	LncRNA_antisense
PBC_16	chr17	44270942	44274089	KANSL1-AS1	ENSG00000214401	+	LncRNA_antisense
PBC_16	chr17	44352150	44439130	ARL17B	ENSG00000228696	-	protein_coding
PBC_17	chr19	9964394	10047228	OLFM2	ENSG00000105088	-	protein_coding
PBC_17	chr19	10070237	10121147	COL5A3	ENSG00000080573	-	protein_coding
PBC_17	chr19	10106673	10107839	CTD-2553C6.1	ENSG00000267650	+	LncRNA_antisense
PBC_17	chr19	10123925	10132955	RDH8	ENSG00000080511	+	protein_coding
PBC_17	chr19	10196798	10203928	C19orf66	ENSG00000130813	+	protein_coding
PBC_17	chr19	10199708	10201053	CTD-2240E14.4	ENSG00000267387	-	LncRNA_antisense
PBC_17	chr19	10203014	10213472	ANGPTL6	ENSG00000130812	+	protein_coding
PBC_17	chr19	10216899	10225456	PPAN-P2RY11	ENSG00000243207	+	protein_coding
PBC_17	chr19	10216965	10225414	PPAN	ENSG00000130810	+	protein_coding
PBC_17	chr19	10222214	10226048	P2RY11	ENSG00000244165	-	protein_coding
PBC_17	chr19	10225693	10230596	EIF3G	ENSG00000130811	-	protein_coding
PBC_17	chr19	10244021	10341962	DNMT1	ENSG00000130816	-	protein_coding
PBC_17	chr19	10332111	10333870	S1PR2	ENSG00000175898	-	LncRNA_LincRNA
PBC_17	chr19	10349735	10361691	XLOC_013220	xxxxxxxxxxxx	-	Cabili_LincRNA
PBC_17	chr19	10362577	10370721	MRPL4	ENSG00000105364	+	protein_coding
PBC_17	chr19	10362944	10395784	CTD-2369P2.5	ENSG00000266978	-	LncRNA_antisense
PBC_17	chr19	10369785	10370721	CTD-2369P2.4	ENSG00000267105	-	LncRNA_antisense
PBC_17	chr19	10381511	10397291	ICAM1	ENSG00000090339	+	protein_coding
PBC_17	chr19	10396477	10399695	CTD-2369P2.8	ENSG00000267607	-	LncRNA_antisense
PBC_17	chr19	10397643	10399198	ICAM4	ENSG00000105371	+	protein_coding
PBC_17	chr19	10400657	10407454	ICAM5	ENSG00000105376	+	protein_coding
PBC_17	chr19	10415479	10420556	ZGLP1	ENSG00000220201	-	protein_coding
PBC_17	chr19	10416103	10426685	FDX1L	ENSG00000267673	-	protein_coding
PBC_17	chr19	10426147	10431354	CTD-2369P2.12	ENSG00000267303	-	protein_coding
PBC_17	chr19	10426888	10444316	RAVER1	ENSG00000161847	-	protein_coding
PBC_17	chr19	10444452	10450499	ICAM3	ENSG00000076662	-	protein_coding
PBC_17	chr19	10461209	10491352	TYK2	ENSG00000105397	-	protein_coding
PBC_17	chr19	10501810	10530797	CDC37	ENSG00000105401	-	protein_coding
PBC_17	chr19	10527449	10580305	PDE4A	ENSG00000065989	-	protein_coding
PBC_17	chr19	10596796	10614417	KEAP1	ENSG00000079999	-	protein_coding
PBC_17	chr19	10601015	10601676	CTC-429L19.3	ENSG00000267197	-	LncRNA_sense_intronic
PBC_17	chr19	10623623	10628607	S1PR5	ENSG00000180739	-	protein_coding
PBC_17	chr19	10654571	10664094	ATG4D	ENSG00000130734	+	protein_coding
PBC_17	chr19	10663761	10676713	KRI1	ENSG00000129347	+	protein_coding
PBC_17	chr19	10677138	10679735	CDKN2D	ENSG00000129355	-	protein_coding
PBC_17	chr19	10683347	10697991	AP1M2	ENSG00000129354	-	protein_coding
PBC_17	chr19	10713133	10755235	SLC44A2	ENSG00000129353	+	protein_coding
PBC_17	chr19	10751715	10752093	AC011475.1	ENSG00000226104	+	protein_coding
PBC_17	chr19	10762494	10764556	XLOC_013222	xxxxxxxxxxxx	-	Cabili_LincRNA
PBC_17	chr19	10762538	10764520	ILF3-AS1	ENSG00000267100	-	LncRNA_LincRNA
PBC_17	chr19	10764937	10803093	ILF3	ENSG00000129351	+	protein_coding
PBC_17	chr19	10812106	10824113	QTRT1	ENSG00000213339	+	protein_coding
PBC_17	chr19	10828755	10944164	DNM2	ENSG00000079805	+	protein_coding
PBC_17	chr19	10943114	10946994	TMED1	ENSG00000099203	-	protein_coding
PBC_17	chr19	10947251	10980466	C19orf38	ENSG00000214212	+	protein_coding
PBC_18	chr22	39673784	39674133	XLOC_014246	xxxxxxxxxxxx	+	Cabili_LincRNA
PBC_18	chr22	39686315	39686778	XLOC_014379	xxxxxxxxxxxx	-	Cabili_LincRNA
PBC_18	chr22	39688992	39691568	XLOC_014247	xxxxxxxxxxxx	+	Cabili_LincRNA
PBC_18	chr22	39688993	39691568	RP3-333H23.8	ENSG00000224794	+	LncRNA_antisense
PBC_18	chr22	39708887	39716394	RPL3	ENSG00000100316	-	protein_coding
PBC_18	chr22	39745930	39781593	SYNGR1	ENSG00000100321	+	protein_coding
PS_1	chr1	8268731	8275270	XLOC_000043	xxxxxxxxxxxx	+	Cabili_LincRNA
PS_1	chr1	8268732	8275270	RP11-431K24.3	ENSG00000227634	+	LncRNA_LincRNA
PS_2	chr1	24480647	24514449	IL28RA	ENSG00000185436	-	protein_coding
PS_3	chr1	25226002	25291612	RUNX3	ENSG00000020633	-	protein_coding
PS_3	chr1	25287836	25289588	RP11-84D1.1	ENSG00000229162	+	LncRNA_antisense
PS_3	chr1	25294914	25297356	RP11-84D1.2	ENSG00000261025	-	LncRNA_LincRNA
PS_4	chr1	67632083	67725662	IL23R	ENSG00000162594	+	protein_coding
PS_5	chr1	152551857	152552980	LCE3D	ENSG00000163202	-	protein_coding
PS_5	chr1	152573138	152573562	LCE3C	ENSG00000244057	+	protein_coding
PS_5	chr1	152586287	152586574	LCE3B	ENSG00000187238	+	protein_coding
PS_5	chr1	152595310	152595579	LCE3A	ENSG00000185962	-	protein_coding
PS_5	chr1	152627952	152629280	XLOC_000411	xxxxxxxxxxxx	+	Cabili_LincRNA
PS_5	chr1	152627953	152629280	LINC00302	ENSG00000176075	+	LncRNA_LincRNA
PS_5	chr1	152635872	152637135	LCE2D	ENSG00000187223	+	protein_coding
PS_5	chr1	152647771	152649050	LCE2C	ENSG00000187180	+	protein_coding
PS_5	chr1	152647771	152659877	LCE2B	ENSG00000159455	+	protein_coding
PS_5	chr1	152670840	152671918	LCE2A	ENSG00000187173	+	protein_coding
PS_5	chr1	152680636	152681967	LCE4A	ENSG00000187170	+	protein_coding
PS_5	chr1	152691082	152692946	C1orf68	ENSG00000198854	+	protein_coding
PS_6	chr2	61052267	61108449	AC010733.4	ENSG00000228414	-	LncRNA_LincRNA
PS_6	chr2	61108656	61150645	REL	ENSG00000162924	+	protein_coding
PS_6	chr2	61153044	61155287	RP11-373L24.1	ENSG00000267520	+	LncRNA_LincRNA
PS_6	chr2	61159962	61163467	XLOC_001489	xxxxxxxxxxxx	+	Cabili_LincRNA
PS_6	chr2	61169104	61245389	PUS10	ENSG00000162927	-	protein_coding
PS_8	chr2	163123589	163175213	IFIH1	ENSG00000115267	-	protein_coding
PS_8	chr2	163175350	163228105	GCA	ENSG00000115271	+	protein_coding
PS_8	chr2	163175543	163176543	XLOC_001732	xxxxxxxxxxxx	+	Cabili_LincRNA
PS_8	chr2	163227917	163695240	KCNH7	ENSG00000184611	-	protein_coding
PS_9	chr5	95865525	96115299	CAST	ENSG00000153113	+	protein_coding
PS_9	chr5	96096521	96143803	ERAP1	ENSG00000164307	-	protein_coding
PS_9	chr5	96120481	96121703	CTD-2260A17.1	ENSG00000248734	+	LncRNA_antisense
PS_9	chr5	96149731	96271513	CTD-2260A17.2	ENSG00000247121	+	protein_coding
PS_10	chr5	131891711	131980313	RAD50	ENSG00000113522	-	protein_coding
PS_10	chr5	131966281	131999964	AC004041.2	ENSG00000223442	-	LncRNA_antisense
PS_10	chr5	131991955	131996802	IL13	ENSG00000169194	+	protein_coding
PS_11	chr5	150409506	150473138	TNIP1	ENSG00000145901	-	protein_coding
PS_12	chr5	158848339	158871718	XLOC_004620	xxxxxxxxxxxx	+	Cabili_LincRNA
PS_13	chr6	485133	693117	EXOC2	ENSG00000112685	-	protein_coding
PS_14	chr6	111408781	111545145	SLC16A10	ENSG00000112394	+	protein_coding
PS_14	chr6	111548950	111580237	RP11-428F8.2	ENSG00000231046	-	LncRNA_antisense
PS_14	chr6	111580551	111592370	KIAA1919	ENSG00000173214	+	protein_coding
PS_14	chr6	111598891	111619807	XLOC_005426	xxxxxxxxxxxx	+	Cabili_LincRNA
PS_14	chr6	111599135	111599945	RP5-1112D6.4	ENSG00000230177	+	LncRNA_antisense
PS_14	chr6	111620234	111804918	REV3L	ENSG00000009413	-	protein_coding
PS_14	chr6	111681844	111682810	REV3L-IT1	ENSG00000229276	-	LncRNA_sense_intronic
PS_14	chr6	111804714	111919505	TRAF3IP2-AS1	ENSG00000231889	+	LncRNA_LincRNA
PS_14	chr6	111877657	111927481	TRAF3IP2	ENSG00000056972	-	protein_coding
PS_14	chr6	111921078	111923498	C6orf3	ENSG00000255389	+	LncRNA_antisense
PS_14	chr6	111981535	112194655	FYN	ENSG00000010810	-	protein_coding
PS_14	chr6	112194866	112197726	XLOC_005429	xxxxxxxxxxxx	+	Cabili_LincRNA
PS_15	chr6	138144809	138148172	XLOC_005849	xxxxxxxxxxxx	-	Cabili_LincRNA
PS_15	chr6	138144810	138147031	RP11-356I2.2	ENSG00000235842	-	LncRNA_LincRNA
PS_15	chr6	138144830	138182053	XLOC_005479	xxxxxxxxxxxx	+	Cabili_LincRNA
PS_15	chr6	138178423	138188841	RP11-356I2.4	ENSG00000237499	-	LncRNA_LincRNA
PS_15	chr6	138188351	138204449	TNFAIP3	ENSG00000118503	+	protein_coding
PS_16	chr6	159485759	159486305	XLOC_005896	xxxxxxxxxxxx	-	Cabili_LincRNA
PS_16	chr6	159485760	159486305	RP1-111C20.3	ENSG00000226032	-	LncRNA_LincRNA
PS_17	chr7	36893961	37488852	ELMO1	ENSG00000155849	-	protein_coding
PS_18	chr9	32384618	32450834	ACO1	ENSG00000122729	+	protein_coding
PS_18	chr9	32455300	32526322	DDX58	ENSG00000107201	-	protein_coding
PS_19	chr9	110761848	110769666	XLOC_007512	xxxxxxxxxxxx	+	Cabili_LincRNA
PS_20	chr11	109964087	110042566	ZC3H12C	ENSG00000149289	+	protein_coding
PS_21	chr11	128328656	128457437	ETS1	ENSG00000134954	-	protein_coding
PS_21	chr11	128396037	128400284	RP11-1007G5.2	ENSG00000254588	+	LncRNA_LincRNA
PS_22	chr12	56473641	56497289	ERBB3	ENSG00000065361	+	protein_coding
PS_22	chr12	56495115	56503073	RP11-603J24.9	ENSG00000257411	+	protein_coding
PS_22	chr12	56498103	56507691	PA2G4	ENSG00000170515	+	protein_coding
PS_22	chr12	56498398	56507689	RP11-603J24.17	ENSG00000257553	-	LncRNA_antisense
PS_22	chr12	56510370	56511727	RPL41	ENSG00000229117	+	protein_coding
PS_22	chr12	56511943	56516278	ZC3H10	ENSG00000135482	+	protein_coding
PS_22	chr12	56512034	56538455	ESYT1	ENSG00000139641	+	protein_coding
PS_22	chr12	56512752	56513723	RP11-603J24.6	ENSG00000258345	-	LncRNA_antisense
PS_22	chr12	56513817	56523403	RP11-603J24.5	ENSG00000258317	-	LncRNA_antisense
PS_22	chr12	56544580	56552004	RP11-603J24.14	ENSG00000257809	-	LncRNA_antisense
PS_22	chr12	56546040	56551771	MYL6B	ENSG00000196465	+	protein_coding
PS_22	chr12	56551234	56553431	RP11-603J24.18	ENSG00000257309	+	LncRNA_processed_transcript
PS_22	chr12	56551945	56557280	MYL6	ENSG00000092841	+	protein_coding
PS_22	chr12	56556143	56584068	RP11-977G19.5	ENSG00000258199	-	LncRNA_sense_overlapping
PS_22	chr12	56556767	56583351	SMARCC2	ENSG00000139613	+	protein_coding
PS_22	chr12	56598285	56615717	RNF41	ENSG00000181852	-	protein_coding
PS_22	chr12	56615799	56623638	NABP2	ENSG00000139579	+	protein_coding
PS_22	chr12	56623833	56631630	SLC39A5	ENSG00000139540	+	protein_coding
PS_22	chr12	56631591	56652175	ANKRD52	ENSG00000139645	+	protein_coding
PS_22	chr12	56660642	56664750	COQ10A	ENSG00000135469	+	protein_coding
PS_22	chr12	56661577	56663888	RP11-977G19.14	ENSG00000258260	-	LncRNA_antisense
PS_22	chr12	56665483	56694176	CS	ENSG00000062485	-	protein_coding
PS_22	chr12	56679700	56709843	RP11-977G19.10	ENSG00000144785	-	protein_coding
PS_22	chr12	56693926	56708592	RP11-977G19.11	ENSG00000257303	+	LncRNA_antisense
PS_22	chr12	56702652	56703233	RP11-977G19.12	ENSG00000257740	+	LncRNA_antisense
PS_22	chr12	56703626	56710120	CNPY2	ENSG00000257727	-	protein_coding
PS_22	chr12	56710007	56727837	PAN2	ENSG00000135473	-	protein_coding
PS_22	chr12	56732663	56734193	IL23A	ENSG00000110944	+	protein_coding
PS_22	chr12	56735381	56753939	STAT2	ENSG00000170581	-	protein_coding
PS_23	chr14	35591755	35786680	KIAA0391	ENSG00000258790	+	protein_coding
PS_23	chr14	35747839	35786699	PSMA6	ENSG00000100902	+	protein_coding
PS_23	chr14	35831438	35832834	RP11-561B11.3	ENSG00000258860	-	LncRNA_processed_transcript
PS_24	chr16	11343476	11445619	RMI2	ENSG00000175643	-	protein_coding
PS_24	chr16	11348262	11350036	SOCS1	ENSG00000185338	-	protein_coding
PS_24	chr16	11361605	11363390	TNP2	ENSG00000178279	-	protein_coding
PS_24	chr16	11369496	11370337	PRM2	ENSG00000122304	-	protein_coding
PS_24	chr16	11374693	11375207	PRM1	ENSG00000175646	-	protein_coding
PS_24	chr16	11435666	11439068	RP11-485G7.5	ENSG00000263080	-	LncRNA_antisense
PS_24	chr16	11442000	11443178	RP11-485G7.6	ENSG00000262703	-	LncRNA_antisense
PS_25	chr16	30844947	30906281	BCL7C	ENSG00000099385	-	protein_coding
PS_25	chr16	30886543	30906541	MIR4519	ENSG00000260083	+	LncRNA_antisense
PS_25	chr16	30887087	30906537	AC106782.20	ENSG00000262721	-	LncRNA_sense_overlapping
PS_25	chr16	30907928	30914881	CTF1	ENSG00000150281	+	protein_coding
PS_25	chr16	30930640	30934590	FBXL19-AS1	ENSG00000260852	-	LncRNA_antisense
PS_25	chr16	30934376	30960104	FBXL19	ENSG00000099364	+	protein_coding
PS_25	chr16	30959707	30967832	AC135048.13	ENSG00000261487	+	LncRNA_processed_transcript
PS_25	chr16	30960387	30967782	ORAI3	ENSG00000175938	+	protein_coding
PS_25	chr16	30968615	30996437	SETD1A	ENSG00000099381	+	protein_coding
PS_25	chr16	30996519	31000473	HSD3B7	ENSG00000099377	+	protein_coding
PS_25	chr16	31000577	31021949	STX1B	ENSG00000099365	-	protein_coding
PS_25	chr16	31044210	31054296	STX4	ENSG00000103496	+	protein_coding
PS_25	chr16	31054471	31061201	RP11-196G11.2	ENSG00000260911	+	LncRNA_LincRNA
PS_25	chr16	31072164	31085641	ZNF668	ENSG00000167394	+	protein_coding
PS_25	chr16	31072813	31073451	AC135050.1	ENSG00000232748	+	protein_coding
PS_25	chr16	31076816	31080567	AC135050.5	ENSG00000261124	+	LncRNA_antisense
PS_25	chr16	31085743	31095517	ZNF646	ENSG00000167395	+	protein_coding
PS_25	chr16	31094746	31100949	PRSS53	ENSG00000151006	+	protein_coding
PS_25	chr16	31094760	31106277	RP11-196G11.1	ENSG00000255439	+	protein_coding
PS_25	chr16	31102163	31107301	VKORC1	ENSG00000167397	-	protein_coding
PS_26	chr17	26083792	26127525	NOS2	ENSG00000007171	-	protein_coding
PS_27	chr17	40554470	40575535	PTRF	ENSG00000177469	-	protein_coding
PS_27	chr17	40610862	40674629	ATP6V0A1	ENSG00000033627	+	protein_coding
PS_27	chr17	40647885	40648568	RP11-194N12.2	ENSG00000267222	+	LncRNA_sense_intronic
PS_27	chr17	40661802	40663537	RP11-400F19.18	ENSG00000267632	+	LncRNA_sense_intronic
PS_27	chr17	40688190	40696467	NAGLU	ENSG00000108784	+	protein_coding
PS_27	chr17	40688528	40714080	RP11-400F19.8	ENSG00000266929	+	LncRNA_processed_transcript
PS_27	chr17	40701232	40707231	HSD17B1	ENSG00000108786	+	protein_coding
PS_27	chr17	40704456	40706766	RP11-400F19.6	ENSG00000266962	-	LncRNA_antisense
PS_27	chr17	40713485	40718295	COASY	ENSG00000068120	+	protein_coding
PS_27	chr17	40719086	40725257	MLX	ENSG00000108788	+	protein_coding
PS_28	chr17	78143791	78183130	CARD14	ENSG00000141527	+	protein_coding
PS_28	chr17	78174472	78179748	RP11-334C17.5	ENSG00000262580	-	LncRNA_processed_transcript
PS_28	chr17	78180515	78194722	SGSH	ENSG00000181523	+	protein_coding
PS_29	chr18	51795774	51847636	POLI	ENSG00000101751	+	protein_coding
PS_29	chr18	51850964	51884334	STARD6	ENSG00000174448	-	protein_coding
PS_29	chr18	51882004	51884231	XLOC_012845	xxxxxxxxxxxx	-	Cabili_LincRNA
PS_29	chr18	51884287	51911588	C18orf54	ENSG00000166845	-	protein_coding
PS_30	chr19	9964394	10047228	OLFM2	ENSG00000105088	-	protein_coding
PS_30	chr19	10070237	10121147	COL5A3	ENSG00000080573	-	protein_coding
PS_30	chr19	10106673	10107839	CTD-2553C6.1	ENSG00000267650	+	LncRNA_antisense
PS_30	chr19	10123925	10132955	RDH8	ENSG00000080511	+	protein_coding
PS_30	chr19	10196798	10203928	C19orf66	ENSG00000130813	+	protein_coding
PS_30	chr19	10199708	10201053	CTD-2240E14.4	ENSG00000267387	-	LncRNA_antisense
PS_30	chr19	10203014	10213472	ANGPTL6	ENSG00000130812	+	protein_coding
PS_30	chr19	10216899	10225456	PPAN-P2RY11	ENSG00000243207	+	protein_coding
PS_30	chr19	10216965	10225414	PPAN	ENSG00000130810	+	protein_coding
PS_30	chr19	10222214	10226048	P2RY11	ENSG00000244165	-	protein_coding
PS_30	chr19	10225693	10230596	EIF3G	ENSG00000130811	-	protein_coding
PS_30	chr19	10244021	10341962	DNMT1	ENSG00000130816	-	protein_coding
PS_30	chr19	10332111	10333870	S1PR2	ENSG00000175898	-	LncRNA_LincRNA
PS_30	chr19	10349735	10361691	XLOC_013220	xxxxxxxxxxxx	-	Cabili_LincRNA
PS_30	chr19	10362577	10370721	MRPL4	ENSG00000105364	+	protein_coding
PS_30	chr19	10362944	10395784	CTD-2369P2.5	ENSG00000266978	-	LncRNA_antisense
PS_30	chr19	10369785	10370721	CTD-2369P2.4	ENSG00000267105	-	LncRNA_antisense
PS_30	chr19	10381511	10397291	ICAM1	ENSG00000090339	+	protein_coding
PS_30	chr19	10396477	10399695	CTD-2369P2.8	ENSG00000267607	-	LncRNA_antisense
PS_30	chr19	10397643	10399198	ICAM4	ENSG00000105371	+	protein_coding
PS_30	chr19	10400657	10407454	ICAM5	ENSG00000105376	+	protein_coding
PS_30	chr19	10415479	10420556	ZGLP1	ENSG00000220201	-	protein_coding
PS_30	chr19	10416103	10426685	FDX1L	ENSG00000267673	-	protein_coding
PS_30	chr19	10426147	10431354	CTD-2369P2.12	ENSG00000267303	-	protein_coding
PS_30	chr19	10426888	10444316	RAVER1	ENSG00000161847	-	protein_coding
PS_30	chr19	10444452	10450499	ICAM3	ENSG00000076662	-	protein_coding
PS_30	chr19	10461209	10491352	TYK2	ENSG00000105397	-	protein_coding
PS_30	chr19	10501810	10530797	CDC37	ENSG00000105401	-	protein_coding
PS_30	chr19	10527449	10580305	PDE4A	ENSG00000065989	-	protein_coding
PS_30	chr19	10596796	10614417	KEAP1	ENSG00000079999	-	protein_coding
PS_30	chr19	10601015	10601676	CTC-429L19.3	ENSG00000267197	-	LncRNA_sense_intronic
PS_30	chr19	10623623	10628607	S1PR5	ENSG00000180739	-	protein_coding
PS_30	chr19	10654571	10664094	ATG4D	ENSG00000130734	+	protein_coding
PS_30	chr19	10663761	10676713	KRI1	ENSG00000129347	+	protein_coding
PS_30	chr19	10677138	10679735	CDKN2D	ENSG00000129355	-	protein_coding
PS_30	chr19	10683347	10697991	AP1M2	ENSG00000129354	-	protein_coding
PS_30	chr19	10713133	10755235	SLC44A2	ENSG00000129353	+	protein_coding
PS_30	chr19	10751715	10752093	AC011475.1	ENSG00000226104	+	protein_coding
PS_30	chr19	10762494	10764556	XLOC_013222	xxxxxxxxxxxx	-	Cabili_LincRNA
PS_30	chr19	10762538	10764520	ILF3-AS1	ENSG00000267100	-	LncRNA_LincRNA
PS_30	chr19	10764937	10803093	ILF3	ENSG00000129351	+	protein_coding
PS_30	chr19	10812106	10824113	QTRT1	ENSG00000213339	+	protein_coding
PS_30	chr19	10828755	10944164	DNM2	ENSG00000079805	+	protein_coding
PS_30	chr19	10943114	10946994	TMED1	ENSG00000099203	-	protein_coding
PS_30	chr19	10947251	10980466	C19orf38	ENSG00000214212	+	protein_coding
PS_31	chr20	48429250	48508779	SLC9A8	ENSG00000197818	+	protein_coding
PS_31	chr20	48519928	48532080	SPATA2	ENSG00000158480	-	protein_coding
PS_31	chr20	48552948	48570429	RNF114	ENSG00000124226	+	protein_coding
PS_32	chr22	21903736	21978323	UBE2L3	ENSG00000185651	-	protein_coding
PS_32	chr22	21982378	21984353	YDJC	ENSG00000161179	-	protein_coding
PS_32	chr22	21987007	21991616	CCDC116	ENSG00000161180	+	protein_coding
PS_32	chr22	21996550	21998587	SDF2L1	ENSG00000128228	+	protein_coding
PsCh_1	chr1	2481358	2485684	XLOC_000678	xxxxxxxxxxxx	-	Cabili_LincRNA
PsCh_1	chr1	2481359	2488470	RP3-395M20.8	ENSG00000238164	-	LncRNA_LincRNA
PsCh_1	chr1	2482414	2486841	XLOC_000022	xxxxxxxxxxxx	+	Cabili_LincRNA
PsCh_1	chr1	2487078	2497061	TNFRSF14	ENSG00000157873	+	protein_coding
PsCh_1	chr1	2497849	2508811	RP3-395M20.7	ENSG00000225931	+	LncRNA_antisense
PsCh_1	chr1	2499406	2500424	XLOC_000679	xxxxxxxxxxxx	-	Cabili_LincRNA
PsCh_1	chr1	2512999	2515972	RP3-395M20.9	ENSG00000228037	+	LncRNA_antisense
PsCh_1	chr1	2517930	2522908	FAM213B	ENSG00000157870	+	protein_coding
PsCh_1	chr1	2522078	2564481	MMEL1	ENSG00000142606	+	protein_coding
PsCh_1	chr1	2564007	2568059	RP13-436F16.1	ENSG00000237058	+	LncRNA_antisense
PsCh_1	chr1	2567415	2718286	TTC34	ENSG00000215912	-	protein_coding
PsCh_1	chr1	2693738	2695364	XLOC_000026	xxxxxxxxxxxx	+	Cabili_LincRNA
PsCh_2	chr2	204571198	204602557	CD28	ENSG00000178562	+	protein_coding
PsCh_3	chr3	49315264	49378145	USP4	ENSG00000114316	-	protein_coding
PsCh_3	chr3	49394609	49396033	GPX1	ENSG00000233276	-	protein_coding
PsCh_3	chr3	49396578	49450431	RHOA	ENSG00000067560	-	protein_coding
PsCh_3	chr3	49402578	49404439	RHOA-IT1	ENSG00000235908	-	LncRNA_sense_intronic
PsCh_3	chr3	49449639	49453908	TCTA	ENSG00000145022	+	protein_coding
PsCh_3	chr3	49454211	49460186	AMT	ENSG00000145020	-	protein_coding
PsCh_3	chr3	49460379	49466759	NICN1	ENSG00000145029	-	protein_coding
PsCh_3	chr3	49460379	49461864	NICN1-AS1	ENSG00000235261	+	LncRNA_antisense
PsCh_3	chr3	49506146	49573048	DAG1	ENSG00000173402	+	protein_coding
PsCh_3	chr3	49586738	49591799	XLOC_003118	xxxxxxxxxxxx	-	Cabili_LincRNA
PsCh_3	chr3	49586739	49591799	BSN-AS2	ENSG00000226913	-	LncRNA_LincRNA
PsCh_3	chr3	49591922	49708978	BSN	ENSG00000164061	+	protein_coding
PsCh_3	chr3	49677916	49679202	BSN-AS1	ENSG00000235120	-	LncRNA_antisense
PsCh_3	chr3	49711435	49721396	APEH	ENSG00000164062	+	protein_coding
PsCh_3	chr3	49721380	49726934	MST1	ENSG00000173531	+	protein_coding
PsCh_3	chr3	49721913	49722416	AC099668.5	ENSG00000259970	-	LncRNA_processed_transcript
PsCh_3	chr3	49726932	49758962	RNF123	ENSG00000164068	-	protein_coding
PsCh_3	chr3	49754267	49761349	AMIGO3	ENSG00000176020	+	protein_coding
PsCh_3	chr3	49754277	49761384	GMPPB	ENSG00000173540	+	protein_coding
PsCh_3	chr3	49761727	49823975	IP6K1	ENSG00000176095	-	protein_coding
PsCh_4	chr4	123073488	123283913	KIAA1109	ENSG00000138688	+	protein_coding
PsCh_4	chr4	123300121	123350957	ADAD1	ENSG00000164113	+	protein_coding
PsCh_4	chr4	123372625	123377880	IL2	ENSG00000109471	-	protein_coding
PsCh_4	chr4	123533783	123542224	IL21	ENSG00000138684	-	protein_coding
PsCh_4	chr4	123540138	123610311	IL21-AS1	ENSG00000227145	+	LncRNA_antisense
PsCh_4	chr4	123545865	123547447	XLOC_003676	xxxxxxxxxxxx	+	Cabili_LincRNA
PsCh_5	chr6	90636248	91006627	BACH2	ENSG00000112182	-	protein_coding
PsCh_5	chr6	91054937	91072351	XLOC_005384	xxxxxxxxxxxx	+	Cabili_LincRNA
PsCh_5	chr6	91054938	91072351	RP1-45N11.1	ENSG00000260271	+	LncRNA_LincRNA
PsCh_6	chr10	6052652	6104333	IL2RA	ENSG00000134460	-	protein_coding
PsCh_7	chr11	111338251	111383079	BTG4	ENSG00000137707	-	protein_coding
PsCh_7	chr11	111384768	111397480	RP11-794P6.6	ENSG00000254980	-	LncRNA_antisense
PsCh_7	chr11	111385510	111407756	C11orf88	ENSG00000183644	+	protein_coding
PsCh_7	chr11	111411005	111432264	LAYN	ENSG00000204381	+	protein_coding
PsCh_7	chr11	111473115	111601577	SIK2	ENSG00000170145	+	protein_coding
PsCh_7	chr11	111597632	111637151	PPP2R1B	ENSG00000137713	-	protein_coding
PsCh_7	chr11	111639392	111649074	RP11-108O10.2	ENSG00000254990	-	LncRNA_LincRNA
PsCh_7	chr11	111652919	111742305	ALG9	ENSG00000086848	-	protein_coding
PsCh_7	chr11	111657010	111750149	RP11-108O10.8	ENSG00000258529	-	protein_coding
PsCh_7	chr11	111687938	111699936	ALG9-IT1	ENSG00000254450	-	LncRNA_sense_intronic
PsCh_7	chr11	111744780	111751967	FDXACB1	ENSG00000255561	-	protein_coding
PsCh_7	chr11	111749659	111756699	C11orf1	ENSG00000137720	-	protein_coding
PsCh_7	chr11	111779289	111794446	CRYAB	ENSG00000109846	+	protein_coding
PsCh_8	chr12	48176505	48226915	HDAC7	ENSG00000061273	-	protein_coding
PsCh_9	chr12	111471828	111788358	CUX2	ENSG00000111249	+	protein_coding
PsCh_9	chr12	111798339	111806925	FAM109A	ENSG00000198324	-	protein_coding
PsCh_9	chr12	111807086	111841114	RP3-473L9.4	ENSG00000257595	+	LncRNA_LincRNA
PsCh_9	chr12	111834638	111841107	XLOC_009880	xxxxxxxxxxxx	+	Cabili_LincRNA
PsCh_9	chr12	111843752	111889427	SH2B3	ENSG00000111252	+	protein_coding
PsCh_9	chr12	111890018	112037480	ATXN2	ENSG00000204842	-	protein_coding
PsCh_9	chr12	112037302	112038060	RP11-686G8.2	ENSG00000258099	+	LncRNA_antisense
PsCh_9	chr12	112080797	112123790	BRAP	ENSG00000089234	-	protein_coding
PsCh_9	chr12	112123857	112194903	ACAD10	ENSG00000111271	+	protein_coding
PsCh_9	chr12	112193470	112229222	RP11-162P23.2	ENSG00000257767	+	protein_coding
PsCh_10	chr18	67068291	67516323	DOK6	ENSG00000206052	+	protein_coding
PsCh_10	chr18	67498394	67629039	CD226	ENSG00000150637	-	protein_coding
PsCh_11	chr19	47150869	47164395	DACT3	ENSG00000197380	-	protein_coding
PsCh_11	chr19	47163621	47180704	DACT3-AS1	ENSG00000245598	+	LncRNA_LincRNA
PsCh_11	chr19	47177574	47220384	PRKD2	ENSG00000105287	-	protein_coding
PsCh_11	chr19	47222770	47250251	STRN4	ENSG00000090372	-	protein_coding
PsCh_11	chr19	47249303	47261832	FKRP	ENSG00000181027	-	protein_coding
PsCh_11	chr19	47278140	47291842	SLC1A5	ENSG00000105281	-	protein_coding
RA_1	chr1	2481358	2485684	XLOC_000678	xxxxxxxxxxxx	-	Cabili_LincRNA
RA_1	chr1	2481359	2488470	RP3-395M20.8	ENSG00000238164	-	LncRNA_LincRNA
RA_1	chr1	2482414	2486841	XLOC_000022	xxxxxxxxxxxx	+	Cabili_LincRNA
RA_1	chr1	2487078	2497061	TNFRSF14	ENSG00000157873	+	protein_coding
RA_1	chr1	2497849	2508811	RP3-395M20.7	ENSG00000225931	+	LncRNA_antisense
RA_1	chr1	2499406	2500424	XLOC_000679	xxxxxxxxxxxx	-	Cabili_LincRNA
RA_1	chr1	2512999	2515972	RP3-395M20.9	ENSG00000228037	+	LncRNA_antisense
RA_1	chr1	2517930	2522908	FAM213B	ENSG00000157870	+	protein_coding
RA_1	chr1	2522078	2564481	MMEL1	ENSG00000142606	+	protein_coding
RA_1	chr1	2564007	2568059	RP13-436F16.1	ENSG00000237058	+	LncRNA_antisense
RA_1	chr1	2567415	2718286	TTC34	ENSG00000215912	-	protein_coding
RA_1	chr1	2693738	2695364	XLOC_000026	xxxxxxxxxxxx	+	Cabili_LincRNA
RA_2	chr1	17634690	17690499	PADI4	ENSG00000159339	+	protein_coding
RA_3	chr1	38607364	38628221	XLOC_000147	xxxxxxxxxxxx	+	Cabili_LincRNA
RA_4	chr1	113933371	114228545	MAGI3	ENSG00000081026	+	protein_coding
RA_4	chr1	114239453	114302111	PHTF1	ENSG00000116793	-	protein_coding
RA_4	chr1	114304454	114355098	RSBN1	ENSG00000081019	-	protein_coding
RA_4	chr1	114355001	114371793	RP5-1073O3.2	ENSG00000231128	+	LncRNA_antisense
RA_4	chr1	114356433	114414381	PTPN22	ENSG00000134242	-	protein_coding
RA_4	chr1	114399257	114443859	AP4B1-AS1	ENSG00000226167	+	LncRNA_LincRNA
RA_4	chr1	114420790	114430169	BCL2L15	ENSG00000188761	-	protein_coding
RA_4	chr1	114437370	114447823	AP4B1	ENSG00000134262	+	protein_coding
RA_4	chr1	114447763	114456708	DCLRE1B	ENSG00000118655	+	protein_coding
RA_5	chr1	154377669	154441926	IL6R	ENSG00000160712	+	protein_coding
RA_6	chr2	61052267	61108449	AC010733.4	ENSG00000228414	-	LncRNA_LincRNA
RA_6	chr2	61108656	61150645	REL	ENSG00000162924	+	protein_coding
RA_6	chr2	61153044	61155287	RP11-373L24.1	ENSG00000267520	+	LncRNA_LincRNA
RA_6	chr2	61159962	61163467	XLOC_001489	xxxxxxxxxxxx	+	Cabili_LincRNA
RA_6	chr2	61169104	61245389	PUS10	ENSG00000162927	-	protein_coding
RA_7	chr2	100163718	100759201	AFF3	ENSG00000144218	-	protein_coding
RA_7	chr2	100721381	100723966	AC092667.2	ENSG00000230393	+	LncRNA_antisense
RA_7	chr2	100824715	100867946	XLOC_001589	xxxxxxxxxxxx	+	Cabili_LincRNA
RA_7	chr2	100824716	100867946	AC104782.3	ENSG00000232084	+	LncRNA_LincRNA
RA_8	chr2	191894302	192016322	STAT4	ENSG00000138378	-	protein_coding
RA_9	chr2	204732509	204738683	CTLA4	ENSG00000163599	+	protein_coding
RA_10	chr4	26072412	26105853	XLOC_003479	xxxxxxxxxxxx	+	Cabili_LincRNA
RA_11	chr5	55395507	55529186	ANKRD55	ENSG00000164512	-	protein_coding
RA_12	chr6	137992330	137994453	XLOC_005847	xxxxxxxxxxxx	-	Cabili_LincRNA
RA_12	chr6	137994548	138008360	XLOC_005478	xxxxxxxxxxxx	+	Cabili_LincRNA
RA_12	chr6	137994597	137995691	RP11-95M15.1	ENSG00000230533	+	LncRNA_LincRNA
RA_13	chr6	166822852	167319939	RPS6KA2	ENSG00000071242	-	protein_coding
RA_13	chr6	167271582	167369612	RP11-514O12.4	ENSG00000249141	-	protein_coding
RA_13	chr6	167313393	167318514	XLOC_005539	xxxxxxxxxxxx	+	Cabili_LincRNA
RA_13	chr6	167317186	167318323	RPS6KA2-AS1	ENSG00000231654	+	LncRNA_antisense
RA_13	chr6	167342992	167370679	RNASET2	ENSG00000026297	-	protein_coding
RA_13	chr6	167383114	167412553	RP1-167A14.2	ENSG00000227598	-	LncRNA_antisense
RA_13	chr6	167412670	167455906	FGFR1OP	ENSG00000213066	+	protein_coding
RA_13	chr6	167525295	167553184	CCR6	ENSG00000112486	+	protein_coding
RA_13	chr6	167559902	167610401	TCP10L2	ENSG00000166984	-	protein_coding
RA_13	chr6	167569759	167571817	GPR31	ENSG00000120436	-	protein_coding
RA_13	chr6	167647447	167655400	XLOC_005921	xxxxxxxxxxxx	-	Cabili_LincRNA
RA_13	chr6	167650996	167653968	RP11-568A7.3	ENSG00000231720	-	LncRNA_LincRNA
RA_13	chr6	167655378	167659404	XLOC_005540	xxxxxxxxxxxx	+	Cabili_LincRNA
RA_13	chr6	167655379	167659404	RP11-568A7.2	ENSG00000228648	+	LncRNA_LincRNA
RA_13	chr6	167684657	167729507	UNC93A	ENSG00000112494	+	protein_coding
RA_13	chr6	167738574	167772991	TTLL2	ENSG00000120440	+	protein_coding
RA_13	chr6	167770521	167797998	TCP10	ENSG00000203690	+	protein_coding
RA_13	chr6	167803649	167804979	XLOC_005541	xxxxxxxxxxxx	+	Cabili_LincRNA
RA_14	chr9	34709002	34710121	CCL21	ENSG00000137077	-	protein_coding
RA_14	chr9	34723052	34729464	FAM205A	ENSG00000205108	-	protein_coding
RA_15	chr10	8092412	8095447	XLOC_008724	xxxxxxxxxxxx	-	Cabili_LincRNA
RA_15	chr10	8092413	8095447	RP11-379F12.7	ENSG00000197308	-	LncRNA_LincRNA
RA_15	chr10	8093126	8095448	XLOC_008381	xxxxxxxxxxxx	+	Cabili_LincRNA
RA_15	chr10	8093504	8095047	RP11-379F12.4	ENSG00000232638	+	LncRNA_LincRNA
RA_15	chr10	8094205	8095412	RP11-379F12.3	ENSG00000243350	-	LncRNA_LincRNA
RA_15	chr10	8095567	8117161	GATA3	ENSG00000107485	+	protein_coding
RA_16	chr10	63661059	63856703	ARID5B	ENSG00000150347	+	protein_coding
RA_17	chr11	60869867	60895324	CD5	ENSG00000110448	+	protein_coding
RA_17	chr11	60897728	60929089	VPS37C	ENSG00000167987	-	protein_coding
RA_17	chr11	60943360	60944048	XLOC_009144	xxxxxxxxxxxx	+	Cabili_LincRNA
RA_18	chr15	38780304	38857776	RASGRP1	ENSG00000172575	-	protein_coding
RA_18	chr15	38816271	38826856	RP11-275I4.1	ENSG00000259598	+	LncRNA_antisense
RA_19	chr15	69884468	69988089	RP11-279F6.3	ENSG00000259641	+	LncRNA_processed_transcript
RA_21	chr17	37913974	37920089	RP11-94L15.2	ENSG00000264198	-	LncRNA_LincRNA
RA_21	chr17	37916401	37920067	XLOC_012193	xxxxxxxxxxxx	+	Cabili_LincRNA
RA_21	chr17	37921198	38020441	IKZF3	ENSG00000161405	-	protein_coding
RA_21	chr17	38024417	38034149	ZPBP2	ENSG00000186075	+	protein_coding
RA_21	chr17	38060848	38077313	GSDMB	ENSG00000073605	-	protein_coding
RA_21	chr17	38077294	38083854	ORMDL3	ENSG00000172057	-	protein_coding
RA_21	chr17	38083995	38095854	RP11-387H17.4	ENSG00000264968	+	LncRNA_LincRNA
RA_21	chr17	38092114	38096062	XLOC_012196	xxxxxxxxxxxx	+	Cabili_LincRNA
RA_21	chr17	38097727	38101000	LRRC3C	ENSG00000204913	+	protein_coding
RA_21	chr17	38119226	38134019	GSDMA	ENSG00000167914	+	protein_coding
RA_22	chr19	9964394	10047228	OLFM2	ENSG00000105088	-	protein_coding
RA_22	chr19	10070237	10121147	COL5A3	ENSG00000080573	-	protein_coding
RA_22	chr19	10106673	10107839	CTD-2553C6.1	ENSG00000267650	+	LncRNA_antisense
RA_22	chr19	10123925	10132955	RDH8	ENSG00000080511	+	protein_coding
RA_22	chr19	10196798	10203928	C19orf66	ENSG00000130813	+	protein_coding
RA_22	chr19	10199708	10201053	CTD-2240E14.4	ENSG00000267387	-	LncRNA_antisense
RA_22	chr19	10203014	10213472	ANGPTL6	ENSG00000130812	+	protein_coding
RA_22	chr19	10216899	10225456	PPAN-P2RY11	ENSG00000243207	+	protein_coding
RA_22	chr19	10216965	10225414	PPAN	ENSG00000130810	+	protein_coding
RA_22	chr19	10222214	10226048	P2RY11	ENSG00000244165	-	protein_coding
RA_22	chr19	10225693	10230596	EIF3G	ENSG00000130811	-	protein_coding
RA_22	chr19	10244021	10341962	DNMT1	ENSG00000130816	-	protein_coding
RA_22	chr19	10332111	10333870	S1PR2	ENSG00000175898	-	LncRNA_LincRNA
RA_22	chr19	10349735	10361691	XLOC_013220	xxxxxxxxxxxx	-	Cabili_LincRNA
RA_22	chr19	10362577	10370721	MRPL4	ENSG00000105364	+	protein_coding
RA_22	chr19	10362944	10395784	CTD-2369P2.5	ENSG00000266978	-	LncRNA_antisense
RA_22	chr19	10369785	10370721	CTD-2369P2.4	ENSG00000267105	-	LncRNA_antisense
RA_22	chr19	10381511	10397291	ICAM1	ENSG00000090339	+	protein_coding
RA_22	chr19	10396477	10399695	CTD-2369P2.8	ENSG00000267607	-	LncRNA_antisense
RA_22	chr19	10397643	10399198	ICAM4	ENSG00000105371	+	protein_coding
RA_22	chr19	10400657	10407454	ICAM5	ENSG00000105376	+	protein_coding
RA_22	chr19	10415479	10420556	ZGLP1	ENSG00000220201	-	protein_coding
RA_22	chr19	10416103	10426685	FDX1L	ENSG00000267673	-	protein_coding
RA_22	chr19	10426147	10431354	CTD-2369P2.12	ENSG00000267303	-	protein_coding
RA_22	chr19	10426888	10444316	RAVER1	ENSG00000161847	-	protein_coding
RA_22	chr19	10444452	10450499	ICAM3	ENSG00000076662	-	protein_coding
RA_22	chr19	10461209	10491352	TYK2	ENSG00000105397	-	protein_coding
RA_22	chr19	10501810	10530797	CDC37	ENSG00000105401	-	protein_coding
RA_22	chr19	10527449	10580305	PDE4A	ENSG00000065989	-	protein_coding
RA_22	chr19	10596796	10614417	KEAP1	ENSG00000079999	-	protein_coding
RA_22	chr19	10601015	10601676	CTC-429L19.3	ENSG00000267197	-	LncRNA_sense_intronic
RA_22	chr19	10623623	10628607	S1PR5	ENSG00000180739	-	protein_coding
RA_22	chr19	10654571	10664094	ATG4D	ENSG00000130734	+	protein_coding
RA_22	chr19	10663761	10676713	KRI1	ENSG00000129347	+	protein_coding
RA_22	chr19	10677138	10679735	CDKN2D	ENSG00000129355	-	protein_coding
RA_22	chr19	10683347	10697991	AP1M2	ENSG00000129354	-	protein_coding
RA_22	chr19	10713133	10755235	SLC44A2	ENSG00000129353	+	protein_coding
RA_22	chr19	10751715	10752093	AC011475.1	ENSG00000226104	+	protein_coding
RA_22	chr19	10762494	10764556	XLOC_013222	xxxxxxxxxxxx	-	Cabili_LincRNA
RA_22	chr19	10762538	10764520	ILF3-AS1	ENSG00000267100	-	LncRNA_LincRNA
RA_22	chr19	10764937	10803093	ILF3	ENSG00000129351	+	protein_coding
RA_22	chr19	10812106	10824113	QTRT1	ENSG00000213339	+	protein_coding
RA_22	chr19	10828755	10944164	DNM2	ENSG00000079805	+	protein_coding
RA_22	chr19	10943114	10946994	TMED1	ENSG00000099203	-	protein_coding
RA_22	chr19	10947251	10980466	C19orf38	ENSG00000214212	+	protein_coding
RA_23	chr20	44650329	44688789	SLC12A5	ENSG00000172575	-	protein_coding
RA_23	chr20	44689624	44718591	NCOA5	ENSG00000124160	-	protein_coding
RA_23	chr20	44746911	44758502	CD40	ENSG00000101017	+	protein_coding
RA_24	chr21	35885440	35987441	RCAN1	ENSG00000159200	-	protein_coding
RA_25	chr21	36160098	37357047	RUNX1	ENSG00000159216	-	protein_coding
RA_26	chrX	152713124	152760978	HAUS7	ENSG00000213397	+	protein_coding
RA_26	chrX	152751314	152752546	U82695.9	ENSG00000224963	+	protein_coding
RA_26	chrX	152760397	152775012	BGN	ENSG00000182492	-	protein_coding
RA_26	chrX	152783134	152848397	ATP2B3	ENSG00000263148	+	protein_coding
RA_26	chrX	152853377	152865500	FAM58A	ENSG00000147382	-	protein_coding
RA_26	chrX	152864795	152869808	RP11-66N11.8	ENSG00000260081	+	LncRNA_antisense
RA_26	chrX	152864822	152869126	XLOC_008088	xxxxxxxxxxxx	+	Cabili_LincRNA
RA_26	chrX	152876148	152878380	XLOC_008089	xxxxxxxxxxxx	+	Cabili_LincRNA
RA_26	chrX	152876149	152878380	RP11-66N11.7	ENSG00000262076	+	LncRNA_LincRNA
RA_26	chrX	152907946	152916781	DUSP9	ENSG00000130829	+	protein_coding
RA_26	chrX	152935185	152954465	PNCK	ENSG00000130822	-	protein_coding
RA_26	chrX	152953554	152962048	SLC6A8	ENSG00000130821	-	protein_coding
RA_26	chrX	152965947	152990152	BCAP31	ENSG00000185825	-	protein_coding
RA_26	chrX	152990323	153010216	ABCD1	ENSG00000101986	+	protein_coding
RA_26	chrX	153001080	153031933	U52111.14	ENSG00000232725	-	LncRNA_antisense
RA_26	chrX	153029651	153044801	PLXNB3	ENSG00000198753	+	protein_coding
RA_26	chrX	153041867	153051187	SRPK3	ENSG00000184343	+	protein_coding
RA_26	chrX	153051221	153059978	IDH3G	ENSG00000067829	-	protein_coding
RA_26	chrX	153058971	153063960	SSR4	ENSG00000180879	-	protein_coding
RA_26	chrX	153067621	153096020	PDZD4	ENSG00000067840	-	protein_coding
RA_26	chrX	153126969	153174677	L1CAM	ENSG00000198910	+	protein_coding
RA_26	chrX	153146127	153154444	U52112.12	ENSG00000196987	+	protein_coding
RA_26	chrX	153167985	153172620	AVPR2	ENSG00000126895	+	protein_coding
RA_26	chrX	153172821	153200452	ARHGAP4	ENSG00000089820	-	protein_coding
RA_26	chrX	153194695	153200676	NAA10	ENSG00000102030	-	protein_coding
RA_26	chrX	153200716	153210232	RENBP	ENSG00000102032	-	protein_coding
RA_26	chrX	153213004	153237258	HCFC1	ENSG00000172534	-	protein_coding
RA_26	chrX	153234776	153235538	HCFC1-AS1	ENSG00000235802	+	LncRNA_antisense
RA_26	chrX	153237778	153248646	TMEM187	ENSG00000177854	+	protein_coding
RA_26	chrX	153275951	153285431	IRAK1	ENSG00000184216	-	protein_coding
RA_26	chrX	153287024	153402578	MECP2	ENSG00000169057	-	protein_coding
RA_26	chrX	153409698	153424507	OPN1LW	ENSG00000102076	+	protein_coding
RA_26	chrX	153424682	153445634	TEX28P2	ENSG00000102080	-	protein_coding
RA_26	chrX	153448107	153461633	OPN1MW	ENSG00000147380	+	protein_coding
RA_26	chrX	153461812	153482755	TEX28P1	ENSG00000182242	-	protein_coding
RA_26	chrX	153485225	153498755	OPN1MW2	ENSG00000166160	+	protein_coding
RA_26	chrX	153498930	153523796	TEX28	ENSG00000185254	-	protein_coding
RA_26	chrX	153524024	153558700	TKTL1	ENSG00000007350	+	protein_coding
RA_26	chrX	153562309	153563387	XLOC_008263	xxxxxxxxxxxx	-	Cabili_LincRNA
RA_26	chrX	153562310	153563387	XX-FW83128A1.2	ENSG00000231830	-	LncRNA_antisense
RA_26	chrX	153576892	153603006	FLNA	ENSG00000196924	-	protein_coding
RA_26	chrX	153607557	153609883	EMD	ENSG00000102119	+	protein_coding
RA_26	chrX	153618315	153637504	RPL10	ENSG00000147403	+	protein_coding
RA_26	chrX	153629579	153640449	DNASE1L1	ENSG00000013563	+	protein_coding
RA_26	chrX	153639854	153650065	TAZ	ENSG00000102125	-	protein_coding
RA_26	chrX	153656978	153664862	ATP6AP1	ENSG00000071553	+	protein_coding
RA_26	chrX	153665266	153671814	GDI1	ENSG00000203879	+	protein_coding
RA_26	chrX	153672473	153679002	FAM50A	ENSG00000071859	+	protein_coding
RA_26	chrX	153686621	153701989	PLXNA3	ENSG00000130827	+	protein_coding
RA_26	chrX	153706028	153707596	LAGE3	ENSG00000196976	-	protein_coding
RA_26	chrX	153712056	153715009	UBL4A	ENSG00000102178	-	protein_coding
RA_26	chrX	153715645	153719016	SLC10A3	ENSG00000126903	-	protein_coding
RA_26	chrX	153733350	153744566	FAM3A	ENSG00000071889	-	protein_coding
RA_26	chrX	153746164	153746955	WI2-89031B12.1	ENSG00000261773	-	LncRNA_sense_overlapping
UC_1	chr1	2481358	2485684	XLOC_000678	xxxxxxxxxxxx	-	Cabili_LincRNA
UC_1	chr1	2481359	2488470	RP3-395M20.8	ENSG00000238164	-	LncRNA_LincRNA
UC_1	chr1	2482414	2486841	XLOC_000022	xxxxxxxxxxxx	+	Cabili_LincRNA
UC_1	chr1	2487078	2497061	TNFRSF14	ENSG00000157873	+	protein_coding
UC_1	chr1	2497849	2508811	RP3-395M20.7	ENSG00000225931	+	LncRNA_antisense
UC_1	chr1	2499406	2500424	XLOC_000679	xxxxxxxxxxxx	-	Cabili_LincRNA
UC_1	chr1	2512999	2515972	RP3-395M20.9	ENSG00000228037	+	LncRNA_antisense
UC_1	chr1	2517930	2522908	FAM213B	ENSG00000157870	+	protein_coding
UC_1	chr1	2522078	2564481	MMEL1	ENSG00000142606	+	protein_coding
UC_1	chr1	2564007	2568059	RP13-436F16.1	ENSG00000237058	+	LncRNA_antisense
UC_1	chr1	2567415	2718286	TTC34	ENSG00000215912	-	protein_coding
UC_1	chr1	2693738	2695364	XLOC_000026	xxxxxxxxxxxx	+	Cabili_LincRNA
UC_2	chr1	20209006	20239438	OTUD3	ENSG00000169914	+	protein_coding
UC_3	chr1	199996730	200146552	NR5A2	ENSG00000116833	+	protein_coding
UC_4	chr2	198351305	198381461	HSPD1	ENSG00000144381	+	protein_coding
UC_4	chr2	198380295	198418423	MOB4	ENSG00000115540	+	protein_coding
UC_4	chr2	198435524	198540769	RFTN2	ENSG00000162944	-	protein_coding
UC_4	chr2	198557830	198639547	AC011997.1	ENSG00000222017	+	protein_coding
UC_4	chr2	198570087	198573113	MARS2	ENSG00000247626	+	protein_coding
UC_4	chr2	198591603	198651486	BOLL	ENSG00000152430	-	protein_coding
UC_4	chr2	198669426	199437305	PLCL1	ENSG00000115896	+	protein_coding
UC_5	chr2	199417919	199637080	AC019330.1	ENSG00000225421	-	LncRNA_LincRNA
UC_6	chr3	52937693	53080766	SFMBT1	ENSG00000163935	-	protein_coding
UC_6	chr3	53112199	53120488	XLOC_003130	xxxxxxxxxxxx	-	Cabili_LincRNA
UC_6	chr3	53122499	53164478	RFT1	ENSG00000163933	-	protein_coding
UC_7	chr4	103421998	103422476	AF213884.2	ENSG00000260651	-	LncRNA_antisense
UC_7	chr4	103422486	103538459	NFKB1	ENSG00000109320	+	protein_coding
UC_8	chr5	553526	554002	XLOC_004693	xxxxxxxxxxxx	-	Cabili_LincRNA
UC_8	chr5	602735	612325	RP11-310P5.1	ENSG00000249650	-	LncRNA_antisense
UC_8	chr5	612387	667283	CEP72	ENSG00000112877	-	protein_coding
UC_8	chr5	654143	654462	XLOC_004695	xxxxxxxxxxxx	-	Cabili_LincRNA
UC_8	chr5	660883	693510	TPPP	ENSG00000171368	-	protein_coding
UC_9	chr5	134368970	134691744	CTC-203F4.1	ENSG00000224186	+	protein_coding
UC_9	chr5	134369072	134551255	CTC-349C3.1	ENSG00000250513	+	LncRNA_antisense
UC_10	chr7	2719156	2804759	AMZ1	ENSG00000174945	+	protein_coding
UC_10	chr7	2757466	2762622	XLOC_006335	xxxxxxxxxxxx	-	Cabili_LincRNA
UC_10	chr7	2757467	2762622	AC006028.9	ENSG00000228246	-	LncRNA_LincRNA
UC_10	chr7	2761465	2764726	XLOC_006336	xxxxxxxxxxxx	-	Cabili_LincRNA
UC_10	chr7	2767746	2883958	GNA12	ENSG00000146535	-	protein_coding
UC_10	chr7	2804242	2815134	AC006028.10	ENSG00000233202	+	LncRNA_processed_transcript
UC_11	chr7	27226192	27233067	RP1-170O19.14	ENSG00000253508	-	LncRNA_LincRNA
UC_11	chr7	27226865	27232305	XLOC_006390	xxxxxxxxxxxx	-	Cabili_LincRNA
UC_11	chr7	27233122	27239725	HOXA13	ENSG00000106031	-	protein_coding
UC_11	chr7	27238194	27246878	HOTTIP	ENSG00000243766	+	LncRNA_antisense
UC_12	chr7	107531415	107572175	DLD	ENSG00000091140	+	protein_coding
UC_12	chr7	107564244	107643700	LAMB1	ENSG00000091136	-	protein_coding
UC_13	chr7	128577666	128590089	IRF5	ENSG00000128604	+	protein_coding
UC_13	chr7	128594948	128695198	TNPO3	ENSG00000064419	-	protein_coding
UC_14	chr11	95709762	96076382	MAML2	ENSG00000184384	-	protein_coding
UC_15	chr11	114271404	114314654	RP11-212D19.4	ENSG00000255663	+	protein_coding
UC_15	chr11	114310108	114321001	REXO2	ENSG00000076043	+	protein_coding
UC_15	chr11	114392437	114430617	NXPE1	ENSG00000095110	-	protein_coding
UC_15	chr11	114441313	114466484	NXPE4	ENSG00000137634	-	protein_coding
UC_16	chr15	41271078	41408552	INO80	ENSG00000128908	-	protein_coding
UC_16	chr15	41455314	41456708	XLOC_011447	xxxxxxxxxxxx	-	Cabili_LincRNA
UC_16	chr15	41474923	41522941	EXD1	ENSG00000178997	-	protein_coding
UC_16	chr15	41523037	41574043	CHP1	ENSG00000187446	+	protein_coding
UC_16	chr15	41576188	41601901	OIP5-AS1	ENSG00000247556	+	LncRNA_LincRNA
UC_16	chr15	41576200	41598734	XLOC_011226	xxxxxxxxxxxx	+	Cabili_LincRNA
UC_16	chr15	41578206	41598741	XLOC_011448	xxxxxxxxxxxx	-	Cabili_LincRNA
UC_16	chr15	41601466	41624819	OIP5	ENSG00000104147	-	protein_coding
UC_16	chr15	41624892	41673248	NUSAP1	ENSG00000137804	+	protein_coding
UC_16	chr15	41635278	41636423	RP11-16O9.2	ENSG00000259396	+	LncRNA_sense_intronic
UC_16	chr15	41679551	41694717	NDUFAF1	ENSG00000137806	-	protein_coding
UC_16	chr15	41700606	41775761	RTF1	ENSG00000137815	+	protein_coding
UC_17	chr16	30483979	30534289	ITGAL	ENSG00000005844	+	protein_coding
UC_17	chr16	30488501	30500674	RP11-297C4.2	ENSG00000261346	-	LncRNA_antisense
UC_17	chr16	30491909	30492667	RP11-297C4.3	ENSG00000260487	-	LncRNA_antisense
UC_17	chr16	30510087	30510875	RP11-297C4.1	ENSG00000261332	-	LncRNA_antisense
UC_18	chr16	68563993	68609948	ZFP90	ENSG00000184939	+	protein_coding
UC_18	chr16	68595964	68601032	RP11-615I2.7	ENSG00000262820	+	LncRNA_3prime_overlapping_ncrna
UC_18	chr16	68601106	68610173	XLOC_011765	xxxxxxxxxxxx	+	Cabili_LincRNA
UC_18	chr16	68607685	68623415	RP11-615I2.1	ENSG00000260084	-	LncRNA_antisense
UC_18	chr16	68613485	68614640	XLOC_011766	xxxxxxxxxxxx	+	Cabili_LincRNA
UC_18	chr16	68642996	68645496	XLOC_011767	xxxxxxxxxxxx	+	Cabili_LincRNA
UC_18	chr16	68646656	68648289	XLOC_011768	xxxxxxxxxxxx	+	Cabili_LincRNA
UC_18	chr16	68670092	68756519	CDH3	ENSG00000062038	+	protein_coding
UC_19	chr17	70319264	70636611	LINC00511	ENSG00000227036	-	LncRNA_LincRNA
UC_19	chr17	70638870	70640152	CTD-3010D24.3	ENSG00000263893	+	LncRNA_processed_transcript
UC_19	chr17	70642088	71088851	SLC39A11	ENSG00000133195	-	protein_coding
UC_20	chr19	47123726	47128354	PTGIR	ENSG00000160013	-	protein_coding
UC_20	chr19	47137333	47137939	GNG8	ENSG00000167414	-	protein_coding
UC_20	chr19	47137990	47142802	XLOC_013368	xxxxxxxxxxxx	-	Cabili_LincRNA
UC_21	chr20	33703160	33865928	EDEM2	ENSG00000088298	-	protein_coding
UC_21	chr20	33804634	33865934	MT1P3	ENSG00000126005	-	LncRNA_antisense
UC_21	chr20	33814457	33864801	MMP24	ENSG00000125966	+	protein_coding
UC_21	chr20	33855688	33867846	RP4-614O4.11	ENSG00000261582	-	LncRNA_antisense
UC_21	chr20	33866714	33872788	EIF6	ENSG00000242372	-	protein_coding
UC_21	chr20	33873054	33873559	FAM83C-AS1	ENSG00000235214	+	LncRNA_antisense
UC_21	chr20	33873534	33880204	FAM83C	ENSG00000125998	-	protein_coding
shared	chr1	2481358	2485684	XLOC_000678	xxxxxxxxxxxx	-	Cabili_LincRNA
shared	chr1	2481359	2488470	RP3-395M20.8	ENSG00000238164	-	LncRNA_LincRNA
shared	chr1	2482414	2486841	XLOC_000022	xxxxxxxxxxxx	+	Cabili_LincRNA
shared	chr1	2487078	2497061	TNFRSF14	ENSG00000157873	+	protein_coding
shared	chr1	2497849	2508811	RP3-395M20.7	ENSG00000225931	+	LncRNA_antisense
shared	chr1	2499406	2500424	XLOC_000679	xxxxxxxxxxxx	-	Cabili_LincRNA
shared	chr1	2512999	2515972	RP3-395M20.9	ENSG00000228037	+	LncRNA_antisense
shared	chr1	2517930	2522908	FAM213B	ENSG00000157870	+	protein_coding
shared	chr1	2522078	2564481	MMEL1	ENSG00000142606	+	protein_coding
shared	chr1	2564007	2568059	RP13-436F16.1	ENSG00000237058	+	LncRNA_antisense
shared	chr1	2567415	2718286	TTC34	ENSG00000215912	-	protein_coding
shared	chr1	2693738	2695364	XLOC_000026	xxxxxxxxxxxx	+	Cabili_LincRNA
shared	chr1	67632083	67725662	IL23R	ENSG00000162594	+	protein_coding
shared	chr1	113933371	114228545	MAGI3	ENSG00000081026	+	protein_coding
shared	chr1	114239453	114302111	PHTF1	ENSG00000116793	-	protein_coding
shared	chr1	114304454	114355098	RSBN1	ENSG00000081019	-	protein_coding
shared	chr1	114355001	114371793	RP5-1073O3.2	ENSG00000231128	+	LncRNA_antisense
shared	chr1	114356433	114414381	PTPN22	ENSG00000134242	-	protein_coding
shared	chr1	114399257	114443859	AP4B1-AS1	ENSG00000226167	+	LncRNA_LincRNA
shared	chr1	114420790	114430169	BCL2L15	ENSG00000188761	-	protein_coding
shared	chr1	114437370	114447823	AP4B1	ENSG00000134262	+	protein_coding
shared	chr1	114447763	114456708	DCLRE1B	ENSG00000118655	+	protein_coding
shared	chr1	154377669	154441926	IL6R	ENSG00000160712	+	protein_coding
shared	chr1	197170592	197447585	CRB1	ENSG00000134376	+	protein_coding
shared	chr1	197407106	197416599	RP11-75C23.1	ENSG00000230260	-	LncRNA_antisense
shared	chr1	197473878	197744826	DENND1B	ENSG00000213047	-	protein_coding
shared	chr1	197726449	197731095	RP11-448G4.4	ENSG00000224901	+	LncRNA_antisense
shared	chr1	200860176	200884863	C1orf106	ENSG00000163362	+	protein_coding
shared	chr1	200938520	200992828	KIF21B	ENSG00000116852	-	protein_coding
shared	chr1	200993077	200997920	RP11-168O16.1	ENSG00000229191	+	LncRNA_LincRNA
shared	chr1	201004224	201012201	RP11-168O16.2	ENSG00000234132	+	LncRNA_antisense
shared	chr1	201008642	201081694	CACNA1S	ENSG00000081248	-	protein_coding
shared	chr2	61052267	61108449	AC010733.4	ENSG00000228414	-	LncRNA_LincRNA
shared	chr2	61108656	61150645	REL	ENSG00000162924	+	protein_coding
shared	chr2	61153044	61155287	RP11-373L24.1	ENSG00000267520	+	LncRNA_LincRNA
shared	chr2	61159962	61163467	XLOC_001489	xxxxxxxxxxxx	+	Cabili_LincRNA
shared	chr2	61169104	61245389	PUS10	ENSG00000162927	-	protein_coding
shared	chr2	102681004	102796334	IL1R1	ENSG00000115594	+	protein_coding
shared	chr2	102789081	102798568	AC007271.3	ENSG00000226925	-	LncRNA_antisense
shared	chr2	102803433	102856462	IL1RL2	ENSG00000115598	+	protein_coding
shared	chr2	102927962	102968497	IL1RL1	ENSG00000115602	+	protein_coding
shared	chr2	102927989	103015218	IL18R1	ENSG00000115604	+	protein_coding
shared	chr2	103035149	103069025	IL18RAP	ENSG00000115607	+	protein_coding
shared	chr2	103050417	103051800	AC007278.2	ENSG00000236525	+	LncRNA_sense_intronic
shared	chr2	103055173	103056935	AC007278.3	ENSG00000234389	+	LncRNA_sense_intronic
shared	chr2	103089762	103150431	SLC9A4	ENSG00000180251	+	protein_coding
shared	chr2	191745523	191746785	AC005540.3	ENSG00000235852	-	LncRNA_antisense
shared	chr2	191829084	191885686	STAT1	ENSG00000115415	-	protein_coding
shared	chr2	191882680	191883805	AC067945.2	ENSG00000230686	+	LncRNA_antisense
shared	chr2	191886252	191897040	AC067945.4	ENSG00000231858	+	LncRNA_processed_transcript
shared	chr2	191894302	192016322	STAT4	ENSG00000138378	-	protein_coding
shared	chr2	204571198	204602557	CD28	ENSG00000178562	+	protein_coding
shared	chr3	49315264	49378145	USP4	ENSG00000114316	-	protein_coding
shared	chr3	49394609	49396033	GPX1	ENSG00000233276	-	protein_coding
shared	chr3	49396578	49450431	RHOA	ENSG00000067560	-	protein_coding
shared	chr3	49402578	49404439	RHOA-IT1	ENSG00000235908	-	LncRNA_sense_intronic
shared	chr3	49449639	49453908	TCTA	ENSG00000145022	+	protein_coding
shared	chr3	49454211	49460186	AMT	ENSG00000145020	-	protein_coding
shared	chr3	49460379	49466759	NICN1	ENSG00000145029	-	protein_coding
shared	chr3	49460379	49461864	NICN1-AS1	ENSG00000235261	+	LncRNA_antisense
shared	chr3	49506146	49573048	DAG1	ENSG00000173402	+	protein_coding
shared	chr3	49586738	49591799	XLOC_003118	xxxxxxxxxxxx	-	Cabili_LincRNA
shared	chr3	49586739	49591799	BSN-AS2	ENSG00000226913	-	LncRNA_LincRNA
shared	chr3	49591922	49708978	BSN	ENSG00000164061	+	protein_coding
shared	chr3	49677916	49679202	BSN-AS1	ENSG00000235120	-	LncRNA_antisense
shared	chr3	49711435	49721396	APEH	ENSG00000164062	+	protein_coding
shared	chr3	49721380	49726934	MST1	ENSG00000173531	+	protein_coding
shared	chr3	49721913	49722416	AC099668.5	ENSG00000259970	-	LncRNA_processed_transcript
shared	chr3	49726932	49758962	RNF123	ENSG00000164068	-	protein_coding
shared	chr3	49754267	49761349	AMIGO3	ENSG00000176020	+	protein_coding
shared	chr3	49754277	49761384	GMPPB	ENSG00000173540	+	protein_coding
shared	chr3	49761727	49823975	IP6K1	ENSG00000176095	-	protein_coding
shared	chr3	119013220	119139561	ARHGAP31	ENSG00000031081	+	protein_coding
shared	chr3	119148347	119187677	TMEM39A	ENSG00000176142	-	protein_coding
shared	chr3	159631189	159943086	CTD-2049J23.2	ENSG00000244040	-	LncRNA_LincRNA
shared	chr4	103422486	103538459	NFKB1	ENSG00000109320	+	protein_coding
shared	chr4	123073488	123283913	KIAA1109	ENSG00000138688	+	protein_coding
shared	chr4	123300121	123350957	ADAD1	ENSG00000164113	+	protein_coding
shared	chr4	123372625	123377880	IL2	ENSG00000109471	-	protein_coding
shared	chr4	123533783	123542224	IL21	ENSG00000138684	-	protein_coding
shared	chr4	123540138	123610311	IL21-AS1	ENSG00000227145	+	LncRNA_antisense
shared	chr4	123545865	123547447	XLOC_003676	xxxxxxxxxxxx	+	Cabili_LincRNA
shared	chr5	55395507	55529186	ANKRD55	ENSG00000164512	-	protein_coding
shared	chr5	96149731	96271513	CTD-2260A17.2	ENSG00000247121	+	protein_coding
shared	chr5	96211643	96255420	ERAP2	ENSG00000164308	+	protein_coding
shared	chr5	96271098	96373219	LNPEP	ENSG00000113441	+	protein_coding
shared	chr5	131746328	131811736	C5orf56	ENSG00000197536	+	protein_coding
shared	chr5	131755108	131762406	AC116366.5	ENSG00000238160	-	LncRNA_antisense
shared	chr5	131804579	131808735	AC116366.6	ENSG00000234290	-	LncRNA_antisense
shared	chr5	131817301	131826490	IRF1	ENSG00000125347	-	protein_coding
shared	chr5	158848339	158871718	XLOC_004620	xxxxxxxxxxxx	+	Cabili_LincRNA
shared	chr6	90636248	91006627	BACH2	ENSG00000112182	-	protein_coding
shared	chr6	111408781	111545145	SLC16A10	ENSG00000112394	+	protein_coding
shared	chr6	111548950	111580237	RP11-428F8.2	ENSG00000231046	-	LncRNA_antisense
shared	chr6	111580551	111592370	KIAA1919	ENSG00000173214	+	protein_coding
shared	chr6	111598891	111619807	XLOC_005426	xxxxxxxxxxxx	+	Cabili_LincRNA
shared	chr6	111599135	111599945	RP5-1112D6.4	ENSG00000230177	+	LncRNA_antisense
shared	chr6	111620234	111804918	REV3L	ENSG00000009413	-	protein_coding
shared	chr6	111681844	111682810	REV3L-IT1	ENSG00000229276	-	LncRNA_sense_intronic
shared	chr6	111804714	111919505	TRAF3IP2-AS1	ENSG00000231889	+	LncRNA_LincRNA
shared	chr6	111877657	111927481	TRAF3IP2	ENSG00000056972	-	protein_coding
shared	chr6	111921078	111923498	C6orf3	ENSG00000255389	+	LncRNA_antisense
shared	chr6	111981535	112194655	FYN	ENSG00000010810	-	protein_coding
shared	chr6	112194866	112197726	XLOC_005429	xxxxxxxxxxxx	+	Cabili_LincRNA
shared	chr6	126112111	130461627	RP11-73O6.4	ENSG00000260527	+	protein_coding
shared	chr6	128289924	128841870	PTPRK	ENSG00000152894	+	protein_coding
shared	chr6	137992330	137994453	XLOC_005847	xxxxxxxxxxxx	-	Cabili_LincRNA
shared	chr6	137994548	138008360	XLOC_005478	xxxxxxxxxxxx	+	Cabili_LincRNA
shared	chr6	137994597	137995691	RP11-95M15.1	ENSG00000230533	+	LncRNA_LincRNA
shared	chr6	159485759	159486305	XLOC_005896	xxxxxxxxxxxx	-	Cabili_LincRNA
shared	chr6	159485760	159486305	RP1-111C20.3	ENSG00000226032	-	LncRNA_LincRNA
shared	chr6	167271582	167369612	RP11-514O12.4	ENSG00000249141	-	protein_coding
shared	chr6	167342992	167370679	RNASET2	ENSG00000026297	-	protein_coding
shared	chr6	167383114	167412553	RP1-167A14.2	ENSG00000227598	-	LncRNA_antisense
shared	chr6	167412670	167455906	FGFR1OP	ENSG00000213066	+	protein_coding
shared	chr7	36893961	37488852	ELMO1	ENSG00000155849	-	protein_coding
shared	chr7	128577666	128590089	IRF5	ENSG00000128604	+	protein_coding
shared	chr7	128594948	128695198	TNPO3	ENSG00000064419	-	protein_coding
shared	chr10	6052652	6104333	IL2RA	ENSG00000134460	-	protein_coding
shared	chr10	6067941	6078390	RP11-536K7.5	ENSG00000229664	+	LncRNA_antisense
shared	chr10	80828792	81076276	ZMIZ1	ENSG00000108175	+	protein_coding
shared	chr11	118575316	118620973	AP002954.4	ENSG00000255422	+	LncRNA_antisense
shared	chr11	118620034	118661858	DDX6	ENSG00000110367	-	protein_coding
shared	chr11	118662486	118665346	XLOC_009294	xxxxxxxxxxxx	+	Cabili_LincRNA
shared	chr11	128328656	128457437	ETS1	ENSG00000134954	-	protein_coding
shared	chr11	128396037	128400284	RP11-1007G5.2	ENSG00000254588	+	LncRNA_LincRNA
shared	chr12	48176505	48226915	HDAC7	ENSG00000061273	-	protein_coding
shared	chr12	111471828	111788358	CUX2	ENSG00000111249	+	protein_coding
shared	chr12	111798339	111806925	FAM109A	ENSG00000198324	-	protein_coding
shared	chr12	111807086	111841114	RP3-473L9.4	ENSG00000257595	+	LncRNA_LincRNA
shared	chr12	111834638	111841107	XLOC_009880	xxxxxxxxxxxx	+	Cabili_LincRNA
shared	chr12	111843752	111889427	SH2B3	ENSG00000111252	+	protein_coding
shared	chr12	111890018	112037480	ATXN2	ENSG00000204842	-	protein_coding
shared	chr12	112037302	112038060	RP11-686G8.2	ENSG00000258099	+	LncRNA_antisense
shared	chr12	112080797	112123790	BRAP	ENSG00000089234	-	protein_coding
shared	chr12	112123857	112194903	ACAD10	ENSG00000111271	+	protein_coding
shared	chr12	112193470	112229222	RP11-162P23.2	ENSG00000257767	+	protein_coding
shared	chr14	69254377	69263190	ZFP36L1	ENSG00000185650	-	protein_coding
shared	chr14	69283615	69284659	XLOC_011059	xxxxxxxxxxxx	-	Cabili_LincRNA
shared	chr15	38780304	38857776	RASGRP1	ENSG00000172575	-	protein_coding
shared	chr15	38816271	38826856	RP11-275I4.1	ENSG00000259598	+	LncRNA_antisense
shared	chr16	11343476	11445619	RMI2	ENSG00000175643	-	protein_coding
shared	chr16	11348262	11350036	SOCS1	ENSG00000185338	-	protein_coding
shared	chr16	11361605	11363390	TNP2	ENSG00000178279	-	protein_coding
shared	chr16	11369496	11370337	PRM2	ENSG00000122304	-	protein_coding
shared	chr16	11374693	11375207	PRM1	ENSG00000175646	-	protein_coding
shared	chr16	11435666	11439068	RP11-485G7.5	ENSG00000263080	-	LncRNA_antisense
shared	chr16	11442000	11443178	RP11-485G7.6	ENSG00000262703	-	LncRNA_antisense
shared	chr17	37913974	37920089	RP11-94L15.2	ENSG00000264198	-	LncRNA_LincRNA
shared	chr17	37916401	37920067	XLOC_012193	xxxxxxxxxxxx	+	Cabili_LincRNA
shared	chr17	37921198	38020441	IKZF3	ENSG00000161405	-	protein_coding
shared	chr17	38024417	38034149	ZPBP2	ENSG00000186075	+	protein_coding
shared	chr17	38060848	38077313	GSDMB	ENSG00000073605	-	protein_coding
shared	chr17	38077294	38083854	ORMDL3	ENSG00000172057	-	protein_coding
shared	chr17	38083995	38095854	RP11-387H17.4	ENSG00000264968	+	LncRNA_LincRNA
shared	chr17	38092114	38096062	XLOC_012196	xxxxxxxxxxxx	+	Cabili_LincRNA
shared	chr17	38097727	38101000	LRRC3C	ENSG00000204913	+	protein_coding
shared	chr17	38119226	38134019	GSDMA	ENSG00000167914	+	protein_coding
shared	chr18	12738964	12750067	RP11-973H7.5	ENSG00000266961	-	LncRNA_LincRNA
shared	chr18	12739489	12749420	RP11-973H7.4	ENSG00000267654	-	LncRNA_LincRNA
shared	chr18	12739783	12749484	XLOC_012776	xxxxxxxxxxxx	-	Cabili_LincRNA
shared	chr18	12774650	12775922	RP11-973H7.1	ENSG00000260302	-	LncRNA_LincRNA
shared	chr18	12785477	12929642	PTPN2	ENSG00000175354	-	protein_coding
shared	chr18	67068291	67516323	DOK6	ENSG00000206052	+	protein_coding
shared	chr18	67498394	67629039	CD226	ENSG00000150637	-	protein_coding
shared	chr19	9964394	10047228	OLFM2	ENSG00000105088	-	protein_coding
shared	chr19	10070237	10121147	COL5A3	ENSG00000080573	-	protein_coding
shared	chr19	10106673	10107839	CTD-2553C6.1	ENSG00000267650	+	LncRNA_antisense
shared	chr19	10123925	10132955	RDH8	ENSG00000080511	+	protein_coding
shared	chr19	10196798	10203928	C19orf66	ENSG00000130813	+	protein_coding
shared	chr19	10199708	10201053	CTD-2240E14.4	ENSG00000267387	-	LncRNA_antisense
shared	chr19	10203014	10213472	ANGPTL6	ENSG00000130812	+	protein_coding
shared	chr19	10216899	10225456	PPAN-P2RY11	ENSG00000243207	+	protein_coding
shared	chr19	10216965	10225414	PPAN	ENSG00000130810	+	protein_coding
shared	chr19	10222214	10226048	P2RY11	ENSG00000244165	-	protein_coding
shared	chr19	10225693	10230596	EIF3G	ENSG00000130811	-	protein_coding
shared	chr19	10244021	10341962	DNMT1	ENSG00000130816	-	protein_coding
shared	chr19	10332111	10333870	S1PR2	ENSG00000175898	-	LncRNA_LincRNA
shared	chr19	10349735	10361691	XLOC_013220	xxxxxxxxxxxx	-	Cabili_LincRNA
shared	chr19	10362577	10370721	MRPL4	ENSG00000105364	+	protein_coding
shared	chr19	10362944	10395784	CTD-2369P2.5	ENSG00000266978	-	LncRNA_antisense
shared	chr19	10369785	10370721	CTD-2369P2.4	ENSG00000267105	-	LncRNA_antisense
shared	chr19	10381511	10397291	ICAM1	ENSG00000090339	+	protein_coding
shared	chr19	10396477	10399695	CTD-2369P2.8	ENSG00000267607	-	LncRNA_antisense
shared	chr19	10397643	10399198	ICAM4	ENSG00000105371	+	protein_coding
shared	chr19	10400657	10407454	ICAM5	ENSG00000105376	+	protein_coding
shared	chr19	10415479	10420556	ZGLP1	ENSG00000220201	-	protein_coding
shared	chr19	10420721	10426691	FDX1L	ENSG00000267673	-	protein_coding
shared	chr19	10426147	10431354	CTD-2369P2.12	ENSG00000267303	-	protein_coding
shared	chr19	10426888	10444316	RAVER1	ENSG00000161847	-	protein_coding
shared	chr19	10444452	10450499	ICAM3	ENSG00000076662	-	protein_coding
shared	chr19	10461209	10491352	TYK2	ENSG00000105397	-	protein_coding
shared	chr19	10501810	10530797	CDC37	ENSG00000105401	-	protein_coding
shared	chr19	10527449	10580305	PDE4A	ENSG00000065989	-	protein_coding
shared	chr19	10596796	10614417	KEAP1	ENSG00000079999	-	protein_coding
shared	chr19	10601015	10601676	CTC-429L19.3	ENSG00000267197	-	LncRNA_sense_intronic
shared	chr19	10623623	10628607	S1PR5	ENSG00000180739	-	protein_coding
shared	chr19	10654571	10664094	ATG4D	ENSG00000130734	+	protein_coding
shared	chr19	10663761	10676713	KRI1	ENSG00000129347	+	protein_coding
shared	chr19	10677138	10679735	CDKN2D	ENSG00000129355	-	protein_coding
shared	chr19	10683347	10697991	AP1M2	ENSG00000129354	-	protein_coding
shared	chr19	10713133	10755235	SLC44A2	ENSG00000129353	+	protein_coding
shared	chr19	10751715	10752093	AC011475.1	ENSG00000226104	+	protein_coding
shared	chr19	10762494	10764556	XLOC_013222	xxxxxxxxxxxx	-	Cabili_LincRNA
shared	chr19	10762538	10764520	ILF3-AS1	ENSG00000267100	-	LncRNA_LincRNA
shared	chr19	10764937	10803093	ILF3	ENSG00000129351	+	protein_coding
shared	chr19	10812106	10824113	QTRT1	ENSG00000213339	+	protein_coding
shared	chr19	10828755	10944164	DNM2	ENSG00000079805	+	protein_coding
shared	chr19	10943114	10946994	TMED1	ENSG00000099203	-	protein_coding
shared	chr19	10947251	10980466	C19orf38	ENSG00000214212	+	protein_coding
shared	chr20	44650329	44688789	SLC12A5	ENSG00000124140	+	protein_coding
shared	chr20	44689624	44718591	NCOA5	ENSG00000124160	-	protein_coding
shared	chr20	44746911	44758502	CD40	ENSG00000101017	+	protein_coding
shared	chr21	36160098	37357047	RUNX1	ENSG00000159216	-	protein_coding
shared	chr22	21903736	21978323	UBE2L3	ENSG00000185651	-	protein_coding
shared	chr22	21982378	21984353	YDJC	ENSG00000161179	-	protein_coding
shared	chr22	21987007	21991616	CCDC116	ENSG00000161180	+	protein_coding
shared	chr22	21996550	21998587	SDF2L1	ENSG00000128228	+	protein_coding
shared	chr22	39673784	39674133	XLOC_014246	xxxxxxxxxxxx	+	Cabili_LincRNA
shared	chr22	39686315	39686778	XLOC_014379	xxxxxxxxxxxx	-	Cabili_LincRNA
shared	chr22	39688992	39691568	XLOC_014247	xxxxxxxxxxxx	+	Cabili_LincRNA
shared	chr22	39688993	39691568	RP3-333H23.8	ENSG00000224794	+	LncRNA_antisense
shared	chrX	152713124	152760978	HAUS7	ENSG00000213397	+	protein_coding
shared	chrX	152751314	152752546	U82695.9	ENSG00000224963	+	protein_coding
shared	chrX	152760397	152775012	BGN	ENSG00000182492	-	protein_coding
shared	chrX	152783134	152848397	ATP2B3	ENSG00000263148	+	protein_coding
shared	chrX	152853377	152865500	FAM58A	ENSG00000147382	-	protein_coding
shared	chrX	152864795	152869808	RP11-66N11.8	ENSG00000260081	+	LncRNA_antisense
shared	chrX	152864822	152869126	XLOC_008088	xxxxxxxxxxxx	+	Cabili_LincRNA
shared	chrX	152876148	152878380	XLOC_008089	xxxxxxxxxxxx	+	Cabili_LincRNA
shared	chrX	152876149	152878380	RP11-66N11.7	ENSG00000262076	+	LncRNA_LincRNA
shared	chrX	152907946	152916781	DUSP9	ENSG00000130829	+	protein_coding
shared	chrX	152935185	152954465	PNCK	ENSG00000130822	-	protein_coding
shared	chrX	152953554	152962048	SLC6A8	ENSG00000130821	-	protein_coding
shared	chrX	152965947	152990152	BCAP31	ENSG00000185825	-	protein_coding
shared	chrX	152990323	153010216	ABCD1	ENSG00000101986	+	protein_coding
shared	chrX	153029651	153044801	PLXNB3	ENSG00000198753	+	protein_coding
shared	chrX	153041867	153051187	SRPK3	ENSG00000184343	+	protein_coding
shared	chrX	153051221	153059978	IDH3G	ENSG00000067829	-	protein_coding
shared	chrX	153058971	153063960	SSR4	ENSG00000180879	-	protein_coding
shared	chrX	153067621	153096020	PDZD4	ENSG00000067840	-	protein_coding
shared	chrX	153126969	153174677	L1CAM	ENSG00000198910	+	protein_coding
shared	chrX	153146127	153154444	U52112.12	ENSG00000196987	+	protein_coding
shared	chrX	153167985	153172620	AVPR2	ENSG00000126895	+	protein_coding
shared	chrX	153172821	153200452	ARHGAP4	ENSG00000089820	-	protein_coding
shared	chrX	153194695	153200676	NAA10	ENSG00000102030	-	protein_coding
shared	chrX	153200716	153210232	RENBP	ENSG00000102032	-	protein_coding
shared	chrX	153213004	153237258	HCFC1	ENSG00000172534	-	protein_coding
shared	chrX	153234776	153235538	HCFC1-AS1	ENSG00000235802	+	LncRNA_antisense
shared	chrX	153237778	153248646	TMEM187	ENSG00000177854	+	protein_coding
shared	chrX	153275951	153285431	IRAK1	ENSG00000184216	-	protein_coding
shared	chrX	153287024	153402578	MECP2	ENSG00000169057	-	protein_coding
shared	chrX	153409698	153424507	OPN1LW	ENSG00000102076	+	protein_coding
shared	chrX	153424682	153445634	TEX28P2	ENSG00000102080	-	protein_coding
shared	chrX	153448107	153461633	OPN1MW	ENSG00000147380	+	protein_coding
shared	chrX	153461812	153482755	TEX28P1	ENSG00000182242	-	protein_coding
shared	chrX	153485225	153498755	OPN1MW2	ENSG00000166160	+	protein_coding
shared	chrX	153498930	153523796	TEX28	ENSG00000185254	-	protein_coding
shared	chrX	153524024	153558700	TKTL1	ENSG00000007350	+	protein_coding
shared	chrX	153562309	153563387	XLOC_008263	xxxxxxxxxxxx	-	Cabili_LincRNA
shared	chrX	153562310	153563387	XX-FW83128A1.2	ENSG00000231830	-	LncRNA_antisense
shared	chrX	153576892	153603006	FLNA	ENSG00000196924	-	protein_coding
shared	chrX	153607557	153609883	EMD	ENSG00000102119	+	protein_coding
shared	chrX	153618315	153637504	RPL10	ENSG00000147403	+	protein_coding
shared	chrX	153629579	153640449	DNASE1L1	ENSG00000013563	+	protein_coding
shared	chrX	153639854	153650065	TAZ	ENSG00000102125	-	protein_coding
shared	chrX	153656978	153664862	ATP6AP1	ENSG00000071553	+	protein_coding
shared	chrX	153665266	153671814	GDI1	ENSG00000203879	+	protein_coding
shared	chrX	153672473	153679002	FAM50A	ENSG00000071859	+	protein_coding
shared	chrX	153686621	153701989	PLXNA3	ENSG00000130827	+	protein_coding
shared	chrX	153706028	153707596	LAGE3	ENSG00000196976	-	protein_coding
shared	chrX	153712056	153715009	UBL4A	ENSG00000102178	-	protein_coding
shared	chrX	153715645	153719016	SLC10A3	ENSG00000126903	-	protein_coding
shared	chrX	153733350	153744566	FAM3A	ENSG00000071889	-	protein_coding
shared	chrX	153746164	153746955	WI2-89031B12.1	ENSG00000261773	-	LncRNA_sense_overlapping
