# Supplementary material for: Expression profiles of long non-coding RNAs located in autoimmune disease-associated regions reveal immune cell-type specificity
Source: Genome Med. 2014 Oct 28;6(10):88. doi: 10.1186/s13073-014-0088-0 (PMC4240855; doi:10.1186/s13073-014-0088-0)
Supplement: Additional file 6: Table S4. — AID loci annotated with genes and listed by chromosome coordinates. Each gene from previously annotated AID loci using Gencode V14 (GencodeV14-protein-coding (violet), GencodeV14 all_LncRNAs (green)) and lincRNAs catalog (Cabili_LincRNAs (orange)) is characterized by its chromosome number (Chr), the genome coordinates of the beginning in human genome build 19 (START (hg19)) and end (END (hg19)), the gene name (Gene ID (ENCODE/Cabili)), identification number used in the Ensembl database (Gene ID (Ensembl)), the strand specification (Strand), the color coded information about the gene type (Gene type) and the listed names of AID loci in which a particular gene is located. Genes highlighted in dark green are shared between two or more AIDs. [file 13073_2014_88_MOESM6_ESM.xlsx]

## Sheet: Sheet1
Gene ID (ENCODE/Cabili)	Chr	START (hg19)	END (hg19)	Strand	Gene ID (ENCODE/Cabili)	Gene ID (Ensembl)	Gene type	AID loci ID
UBE2J2	chr1	1189289	1209265	-	UBE2J2	ENSG00000160087	protein_coding	IBD_1
XLOC_000015	chr1	1210338	1215800	+	XLOC_000015	xxxxxxxxxxxx	Cabili_LincRNA	IBD_1
RP5-902P8.10	chr1	1210603	1215800	+	RP5-902P8.10	ENSG00000230415	LncRNA_processed_transcript	IBD_1						ENCODEv14- protein_coding
SCNN1D	chr1	1214447	1227409	+	SCNN1D	ENSG00000162572	protein_coding	IBD_1						ENCODEv14- all LncRNA
ACAP3	chr1	1227756	1244989	-	ACAP3	ENSG00000131584	protein_coding	IBD_1						Cabili_LincRNA
PUSL1	chr1	1243947	1247057	-	PUSL1	ENSG00000169972	protein_coding	IBD_1
CPSF3L	chr1	1246965	1260071	-	CPSF3L	ENSG00000127054	protein_coding	IBD_1						shared gene between ≥2 AID
RP5-890O3.9	chr1	1252961	1254069	-	RP5-890O3.9	ENSG00000240731	LncRNA_processed_transcript	IBD_1
GLTPD1	chr1	1260136	1264277	+	GLTPD1	ENSG00000224051	protein_coding	IBD_1
TAS1R3	chr1	1266694	1270686	+	TAS1R3	ENSG00000169962	protein_coding	IBD_1
DVL1	chr1	1270656	1284730	+	DVL1	ENSG00000107404	protein_coding	IBD_1
MXRA8	chr1	1288069	1297157	-	MXRA8	ENSG00000162576	protein_coding	IBD_1
XLOC_000678	chr1	2481358	2485684	-	XLOC_000678	xxxxxxxxxxxx	Cabili_LincRNA	CeD_1	PsCh_1	RA_1	UC_1
RP3-395M20.8	chr1	2481359	2488470	-	RP3-395M20.8	ENSG00000238164	LncRNA_LincRNA	CeD_1	PsCh_1	RA_1	UC_1
XLOC_000022	chr1	2482414	2486841	+	XLOC_000022	xxxxxxxxxxxx	Cabili_LincRNA	CeD_1	PsCh_1	RA_1	UC_1
TNFRSF14	chr1	2487078	2497061	+	TNFRSF14	ENSG00000157873	protein_coding	CeD_1	PsCh_1	RA_1	UC_1
RP3-395M20.7	chr1	2497849	2508811	+	RP3-395M20.7	ENSG00000225931	LncRNA_antisense	CeD_1	PsCh_1	RA_1	UC_1
XLOC_000679	chr1	2499406	2500424	-	XLOC_000679	xxxxxxxxxxxx	Cabili_LincRNA	CeD_1	PsCh_1	RA_1	UC_1
RP3-395M20.9	chr1	2512999	2515972	+	RP3-395M20.9	ENSG00000228037	LncRNA_antisense	CeD_1	PsCh_1	RA_1	UC_1
FAM213B	chr1	2517930	2522908	+	FAM213B	ENSG00000157870	protein_coding	CeD_1	PsCh_1	RA_1	UC_1
MMEL1	chr1	2522078	2564481	+	MMEL1	ENSG00000142606	protein_coding	CeD_1	PsCh_1	RA_1	UC_1
RP13-436F16.1	chr1	2564007	2568059	+	RP13-436F16.1	ENSG00000237058	LncRNA_antisense	CeD_1	PsCh_1	RA_1	UC_1
TTC34	chr1	2567415	2718286	-	TTC34	ENSG00000215912	protein_coding	CeD_1	PsCh_1	RA_1	UC_1
XLOC_000026	chr1	2693738	2695364	+	XLOC_000026	xxxxxxxxxxxx	Cabili_LincRNA	CeD_1	PsCh_1	RA_1	UC_1
CAMTA1	chr1	6845384	7827916	+	CAMTA1	ENSG00000171735	protein_coding	IBD_2
VAMP3	chr1	7831329	7841492	+	VAMP3	ENSG00000049245	protein_coding	IBD_2
PER3	chr1	7844380	7905237	+	PER3	ENSG00000049246	protein_coding	IBD_2
RP3-467L1.4	chr1	7870302	7887402	-	RP3-467L1.4	ENSG00000236266	LncRNA_antisense	IBD_2
UTS2	chr1	7903143	7913572	-	UTS2	ENSG00000049247	protein_coding	IBD_2
TNFRSF9	chr1	7979907	8000926	-	TNFRSF9	ENSG00000049249	protein_coding	IBD_2
PARK7	chr1	8014351	8045565	+	PARK7	ENSG00000116288	protein_coding	IBD_2
XLOC_000695	chr1	8062788	8067529	-	XLOC_000695	xxxxxxxxxxxx	Cabili_LincRNA	IBD_2
ERRFI1	chr1	8064464	8086368	-	ERRFI1	ENSG00000116285	protein_coding	IBD_2
ERRFI1-IT1	chr1	8066074	8066784	-	ERRFI1-IT1	ENSG00000225820	LncRNA_sense_intronic	IBD_2
RP11-431K24.1	chr1	8086798	8182762	+	RP11-431K24.1	ENSG00000238290	LncRNA_LincRNA	IBD_2
XLOC_000042	chr1	8138469	8185235	+	XLOC_000042	xxxxxxxxxxxx	Cabili_LincRNA	IBD_2
XLOC_000043	chr1	8268731	8275270	+	XLOC_000043	xxxxxxxxxxxx	Cabili_LincRNA	PS_1
RP11-431K24.3	chr1	8268732	8275270	+	RP11-431K24.3	ENSG00000227634	LncRNA_LincRNA	PS_1
PADI4	chr1	17634690	17690499	+	PADI4	ENSG00000159339	protein_coding	RA_2
OTUD3	chr1	20209006	20239438	+	OTUD3	ENSG00000169914	protein_coding	UC_2
IL28RA	chr1	24480647	24514449	-	IL28RA	ENSG00000185436	protein_coding	PS_2
RUNX3	chr1	25226002	25291612	-	RUNX3	ENSG00000020633	protein_coding	PS_3
RP11-84D1.1	chr1	25287836	25289588	+	RP11-84D1.1	ENSG00000229162	LncRNA_antisense	PS_3
RP11-84D1.2	chr1	25294914	25297356	-	RP11-84D1.2	ENSG00000261025	LncRNA_LincRNA	PS_3
XLOC_000147	chr1	38607364	38628221	+	XLOC_000147	xxxxxxxxxxxx	Cabili_LincRNA	RA_3
IL23R	chr1	67632083	67725662	+	IL23R	ENSG00000162594	protein_coding	IBD_4	PS_4
IL12RB2	chr1	67773047	67862583	+	IL12RB2	ENSG00000081985	protein_coding	PBC_1
SERBP1	chr1	67873493	67896098	-	SERBP1	ENSG00000142864	protein_coding	PBC_1
DNAJB4	chr1	78444859	78483648	+	DNAJB4	ENSG00000162616	protein_coding	CD_1
GIPC2	chr1	78445226	78604133	+	GIPC2	ENSG00000137960	protein_coding	CD_1
MAGI3	chr1	113933371	114228545	+	MAGI3	ENSG00000081026	protein_coding	CD_2	JIA_1	RA_4
PHTF1	chr1	114239453	114302111	-	PHTF1	ENSG00000116793	protein_coding	CD_2	JIA_1	RA_4
RSBN1	chr1	114304454	114355098	-	RSBN1	ENSG00000081019	protein_coding	CD_2	JIA_1	RA_4
RP5-1073O3.2	chr1	114355001	114371793	+	RP5-1073O3.2	ENSG00000231128	LncRNA_antisense	CD_2	JIA_1	RA_4
PTPN22	chr1	114356433	114414381	-	PTPN22	ENSG00000134242	protein_coding	CD_2	JIA_1	RA_4
AP4B1-AS1	chr1	114399257	114443859	+	AP4B1-AS1	ENSG00000226167	LncRNA_LincRNA	CD_2	JIA_1	RA_4
BCL2L15	chr1	114420790	114430169	-	BCL2L15	ENSG00000188761	protein_coding	CD_2	JIA_1	RA_4
AP4B1	chr1	114437370	114447823	+	AP4B1	ENSG00000134262	protein_coding	CD_2	JIA_1	RA_4
DCLRE1B	chr1	114447763	114456708	+	DCLRE1B	ENSG00000118655	protein_coding	CD_2	JIA_1	RA_4
ADAM30	chr1	120436156	120439118	-	ADAM30	ENSG00000134249	protein_coding	CD_3
RP5-1042I8.7	chr1	120451878	120453236	-	RP5-1042I8.7	ENSG00000261662	LncRNA_sense_overlapping	CD_3
NOTCH2	chr1	120454176	120612240	-	NOTCH2	ENSG00000134250	protein_coding	CD_3
RORC	chr1	151778547	151804348	-	RORC	ENSG00000143365	protein_coding	IBD_5
LCE3D	chr1	152551857	152552980	-	LCE3D	ENSG00000163202	protein_coding	PS_5
LCE3C	chr1	152573138	152573562	+	LCE3C	ENSG00000244057	protein_coding	PS_5
LCE3B	chr1	152586287	152586574	+	LCE3B	ENSG00000187238	protein_coding	PS_5
LCE3A	chr1	152595310	152595579	-	LCE3A	ENSG00000185962	protein_coding	PS_5
XLOC_000411	chr1	152627952	152629280	+	XLOC_000411	xxxxxxxxxxxx	Cabili_LincRNA	PS_5
LINC00302	chr1	152627953	152629280	+	LINC00302	ENSG00000176075	LncRNA_LincRNA	PS_5
LCE2D	chr1	152635872	152637135	+	LCE2D	ENSG00000187223	protein_coding	PS_5
LCE2C	chr1	152647771	152649050	+	LCE2C	ENSG00000187180	protein_coding	PS_5
LCE2B	chr1	152647771	152659877	+	LCE2B	ENSG00000159455	protein_coding	PS_5
LCE2A	chr1	152670840	152671918	+	LCE2A	ENSG00000187173	protein_coding	PS_5
LCE4A	chr1	152680636	152681967	+	LCE4A	ENSG00000187170	protein_coding	PS_5
C1orf68	chr1	152691082	152692946	+	C1orf68	ENSG00000198854	protein_coding	PS_5
AQP10	chr1	154293566	154297801	+	AQP10	ENSG00000143595	protein_coding	JIA_2
ATP8B2	chr1	154298029	154323783	+	ATP8B2	ENSG00000143515	protein_coding	JIA_2
RP11-350G8.5	chr1	154374804	154379040	-	RP11-350G8.5	ENSG00000228013	LncRNA_LincRNA	JIA_2
IL6R	chr1	154377669	154441926	+	IL6R	ENSG00000160712	protein_coding	JIA_2	RA_5
ITLN1	chr1	160846329	160854960	-	ITLN1	ENSG00000179914	protein_coding	IBD_6
XLOC_001064	chr1	160901528	160904170	-	XLOC_001064	xxxxxxxxxxxx	Cabili_LincRNA	IBD_6
RP11-312J18.6	chr1	160901529	160904170	-	RP11-312J18.6	ENSG00000232188	LncRNA_LincRNA	IBD_6
RP11-544M22.1	chr1	160902255	160919712	+	RP11-544M22.1	ENSG00000198358	LncRNA_processed_transcript	IBD_6
ITLN2	chr1	160914815	160924589	-	ITLN2	ENSG00000158764	protein_coding	IBD_6
FCGR2A	chr1	161475220	161493803	+	FCGR2A	ENSG00000143226	protein_coding	IBD_7
RP1-15D23.2	chr1	172745045	173033155	+	RP1-15D23.2	ENSG00000224228	LncRNA_antisense	CD_4
XLOC_001133	chr1	192486768	192536347	-	XLOC_001133	xxxxxxxxxxxx	Cabili_LincRNA	CeD_3
RP5-1011O1.2	chr1	192486769	192536347	-	RP5-1011O1.2	ENSG00000232498	LncRNA_antisense	CeD_3
RP5-1011O1.3	chr1	192498709	192507232	+	RP5-1011O1.3	ENSG00000236069	LncRNA_LincRNA	CeD_3
RGS1	chr1	192544857	192549161	+	RGS1	ENSG00000090104	protein_coding	CeD_3
CRB1	chr1	197170592	197447585	+	CRB1	ENSG00000134376	protein_coding	IBD_8	PBC_2
RP11-75C23.1	chr1	197407106	197416599	-	RP11-75C23.1	ENSG00000230260	LncRNA_antisense	IBD_8	PBC_2
DENND1B	chr1	197473878	197744826	-	DENND1B	ENSG00000213047	protein_coding	IBD_8	PBC_2
RP11-448G4.4	chr1	197726449	197731095	+	RP11-448G4.4	ENSG00000224901	LncRNA_antisense	IBD_8	PBC_2
NR5A2	chr1	199996730	200146552	+	NR5A2	ENSG00000116833	protein_coding	UC_3
C1orf106	chr1	200860176	200884863	+	C1orf106	ENSG00000163362	protein_coding	CeD_4	IBD_9
KIF21B	chr1	200938520	200992828	-	KIF21B	ENSG00000116852	protein_coding	CeD_4	IBD_9
RP11-168O16.1	chr1	200993077	200997920	+	RP11-168O16.1	ENSG00000229191	LncRNA_LincRNA	CeD_4	IBD_9
RP11-168O16.2	chr1	201004224	201012201	+	RP11-168O16.2	ENSG00000234132	LncRNA_antisense	CeD_4	IBD_9
CACNA1S	chr1	201008642	201081694	-	CACNA1S	ENSG00000081248	protein_coding	CeD_4	IBD_9
IL10	chr1	206940947	206945839	-	IL10	ENSG00000136634	protein_coding	IBD_10
ADCY3	chr2	25042038	25142708	-	ADCY3	ENSG00000138031	protein_coding	IBD_11
DNAJC27	chr2	25166505	25194963	-	DNAJC27	ENSG00000115137	protein_coding	IBD_11
GTF3C2	chr2	27548716	27579868	-	GTF3C2	ENSG00000115207	protein_coding	CD_5
AC109828.1	chr2	27558409	27565466	+	AC109828.1	ENSG00000234945	LncRNA_antisense	CD_5
AC074117.10	chr2	27579113	27590489	+	AC074117.10	ENSG00000234072	LncRNA_LincRNA	CD_5
EIF2B4	chr2	27587219	27593353	-	EIF2B4	ENSG00000115211	protein_coding	CD_5
SNX17	chr2	27593389	27599995	+	SNX17	ENSG00000115234	protein_coding	CD_5
ZNF513	chr2	27600098	27603657	-	ZNF513	ENSG00000163795	protein_coding	CD_5
PPM1G	chr2	27604061	27632554	-	PPM1G	ENSG00000115241	protein_coding	CD_5
NRBP1	chr2	27650657	27665126	+	NRBP1	ENSG00000115216	protein_coding	CD_5
KRTCAP3	chr2	27665233	27669348	+	KRTCAP3	ENSG00000157992	protein_coding	CD_5
IFT172	chr2	27667238	27712656	+	IFT172	ENSG00000138002	protein_coding	CD_5
FNDC4	chr2	27714750	27718112	-	FNDC4	ENSG00000115226	protein_coding	CD_5
GCKR	chr2	27719709	27746554	+	GCKR	ENSG00000084734	protein_coding	CD_5
AC104695.3	chr2	28607276	28617539	-	AC104695.3	ENSG00000229951	LncRNA_LincRNA	IBD_12
FOSL2	chr2	28615315	28640179	+	FOSL2	ENSG00000075426	protein_coding	IBD_12
XLOC_002032	chr2	28646220	28646862	-	XLOC_002032	xxxxxxxxxxxx	Cabili_LincRNA	IBD_12
THADA	chr2	43393800	43823185	-	THADA	ENSG00000115970	protein_coding	IBD_13
ZFP36L2	chr2	43449541	43453748	-	ZFP36L2	ENSG00000152518	protein_coding	IBD_13
AC010883.5	chr2	43456712	43460533	+	AC010883.5	ENSG00000234936	LncRNA_antisense	IBD_13
AC010733.4	chr2	61052267	61108449	-	AC010733.4	ENSG00000228414	LncRNA_LincRNA	PS_6	RA_6
REL	chr2	61108656	61150645	+	REL	ENSG00000162924	protein_coding	PS_6	RA_6
RP11-373L24.1	chr2	61153044	61155287	+	RP11-373L24.1	ENSG00000267520	LncRNA_LincRNA	PS_6	RA_6
XLOC_001489	chr2	61159962	61163467	+	XLOC_001489	xxxxxxxxxxxx	Cabili_LincRNA	PS_6	RA_6
PUS10	chr2	61169104	61245389	-	PUS10	ENSG00000162927	protein_coding	CeD_5	IBD_14	PS_6	RA_6
SPRED2	chr2	65537985	65659771	-	SPRED2	ENSG00000198369	protein_coding	IBD_15
AC012370.2	chr2	65600834	65607819	-	AC012370.2	ENSG00000232693	LncRNA_processed_transcript	IBD_15
AC074391.1	chr2	65663864	66126649	+	AC074391.1	ENSG00000204929	LncRNA_LincRNA	IBD_15
XLOC_001501	chr2	65677486	65682831	+	XLOC_001501	xxxxxxxxxxxx	Cabili_LincRNA	IBD_15
AC012370.3	chr2	65677487	65682831	-	AC012370.3	ENSG00000234255	LncRNA_LincRNA	IBD_15
XLOC_002134	chr2	65681084	65683653	-	XLOC_002134	xxxxxxxxxxxx	Cabili_LincRNA	IBD_15
AFF3	chr2	100163718	100759201	-	AFF3	ENSG00000144218	protein_coding	RA_7
AC092667.2	chr2	100721381	100723966	+	AC092667.2	ENSG00000230393	LncRNA_antisense	RA_7
XLOC_001589	chr2	100824715	100867946	+	XLOC_001589	xxxxxxxxxxxx	Cabili_LincRNA	RA_7
AC104782.3	chr2	100824716	100867946	+	AC104782.3	ENSG00000232084	LncRNA_LincRNA	RA_7
IL1R1	chr2	102681004	102796334	+	IL1R1	ENSG00000115594	protein_coding	CeD_6	IBD_16
AC007271.3	chr2	102789081	102798568	-	AC007271.3	ENSG00000226925	LncRNA_antisense	CeD_6	IBD_16
IL1RL2	chr2	102803433	102856462	+	IL1RL2	ENSG00000115598	protein_coding	CeD_6	IBD_16
IL1RL1	chr2	102927962	102968497	+	IL1RL1	ENSG00000115602	protein_coding	CeD_6	IBD_16
IL18R1	chr2	102927989	103015218	+	IL18R1	ENSG00000115604	protein_coding	CeD_6	IBD_16
IL18RAP	chr2	103035149	103069025	+	IL18RAP	ENSG00000115607	protein_coding	CeD_6	IBD_16
AC007278.2	chr2	103050417	103051800	+	AC007278.2	ENSG00000236525	LncRNA_sense_intronic	CeD_6	IBD_16
AC007278.3	chr2	103055173	103056935	+	AC007278.3	ENSG00000234389	LncRNA_sense_intronic	CeD_6	IBD_16
SLC9A4	chr2	103089762	103150431	+	SLC9A4	ENSG00000180251	protein_coding	CeD_6	IBD_16
IFIH1	chr2	163123589	163175213	-	IFIH1	ENSG00000115267	protein_coding	PS_8
GCA	chr2	163175350	163228105	+	GCA	ENSG00000115271	protein_coding	PS_8
XLOC_001732	chr2	163175543	163176543	+	XLOC_001732	xxxxxxxxxxxx	Cabili_LincRNA	PS_8
KCNH7	chr2	163227917	163695240	-	KCNH7	ENSG00000184611	protein_coding	PS_8
UBE2E3	chr2	181845112	181928150	+	UBE2E3	ENSG00000170035	protein_coding	CeD_7
XLOC_001775	chr2	181940168	181941195	+	XLOC_001775	xxxxxxxxxxxx	Cabili_LincRNA	CeD_7
XLOC_002417	chr2	181940777	181970695	-	XLOC_002417	xxxxxxxxxxxx	Cabili_LincRNA	CeD_7
AC068196.1	chr2	181940778	181970695	-	AC068196.1	ENSG00000238171	LncRNA_LincRNA	CeD_7
XLOC_001776	chr2	181966658	182264280	+	XLOC_001776	xxxxxxxxxxxx	Cabili_LincRNA	CeD_7
AC104820.2	chr2	181966659	182264286	+	AC104820.2	ENSG00000234663	LncRNA_LincRNA	CeD_7
AC005540.3	chr2	191745523	191746785	-	AC005540.3	ENSG00000235852	LncRNA_antisense	PBC_3
GLS	chr2	191745553	191830278	+	GLS	ENSG00000115419	protein_coding	PBC_3
STAT1	chr2	191829084	191885686	-	STAT1	ENSG00000115415	protein_coding	CeD_8	PBC_3
AC067945.2	chr2	191882680	191883805	+	AC067945.2	ENSG00000230686	LncRNA_antisense	CeD_8	PBC_3
AC067945.4	chr2	191886252	191897040	+	AC067945.4	ENSG00000231858	LncRNA_processed_transcript	CeD_8	PBC_3
STAT4	chr2	191894302	192016322	-	STAT4	ENSG00000138378	protein_coding	CeD_8	IBD_17	JIA_3	PBC_3	RA_8
HSPD1	chr2	198351305	198381461	+	HSPD1	ENSG00000144381	protein_coding	UC_4
MOB4	chr2	198380295	198418423	+	MOB4	ENSG00000115540	protein_coding	UC_4
RFTN2	chr2	198435524	198540769	-	RFTN2	ENSG00000162944	protein_coding	UC_4
AC011997.1	chr2	198557830	198639547	+	AC011997.1	ENSG00000222017	protein_coding	UC_4
MARS2	chr2	198570087	198573113	+	MARS2	ENSG00000247626	protein_coding	UC_4
BOLL	chr2	198591603	198651486	-	BOLL	ENSG00000152430	protein_coding	UC_4
PLCL1	chr2	198669426	199437305	+	PLCL1	ENSG00000115896	protein_coding	UC_4
AC019330.1	chr2	199417919	199637080	-	AC019330.1	ENSG00000225421	LncRNA_LincRNA	UC_5
CD28	chr2	204571198	204602557	+	CD28	ENSG00000178562	protein_coding	CeD_9	PsCh_2
CTLA4	chr2	204732509	204738683	+	CTLA4	ENSG00000163599	protein_coding	RA_9
ARPC2	chr2	219081817	219119079	+	ARPC2	ENSG00000163466	protein_coding	IBD_18
RP11-378A13.1	chr2	219120042	219122087	+	RP11-378A13.1	ENSG00000261338	LncRNA_sense_overlapping	IBD_18
GPBAR1	chr2	219124219	219128582	+	GPBAR1	ENSG00000179921	protein_coding	IBD_18
AAMP	chr2	219128850	219134980	-	AAMP	ENSG00000127837	protein_coding	IBD_18
PNKD	chr2	219135115	219211516	+	PNKD	ENSG00000127838	protein_coding	IBD_18
TMBIM1	chr2	219138915	219157309	+	TMBIM1	ENSG00000135926	protein_coding	IBD_18
AC021016.8	chr2	219191612	219222689	-	AC021016.8	ENSG00000237281	LncRNA_antisense	IBD_18
SP110	chr2	231032009	231090444	-	SP110	ENSG00000135899	protein_coding	CD_7
AC009950.1	chr2	231067826	231099681	+	AC009950.1	ENSG00000243565	LncRNA_processed_transcript	CD_7
SP140	chr2	231090445	231223762	+	SP140	ENSG00000079263	protein_coding	CD_7
ATG16L1	chr2	234118697	234204320	+	ATG16L1	ENSG00000085978	protein_coding	CD_8
SAG	chr2	234216462	234255701	+	SAG	ENSG00000130561	protein_coding	CD_8
GPR35	chr2	241544848	241570676	+	GPR35	ENSG00000178623	protein_coding	IBD_19
XLOC_002593	chr3	18735378	18959184	+	XLOC_002593	xxxxxxxxxxxx	Cabili_LincRNA	IBD_20
AC105750.1	chr3	18735379	18959184	+	AC105750.1	ENSG00000233386	LncRNA_LincRNA	IBD_20
LZTFL1	chr3	45864808	45957534	-	LZTFL1	ENSG00000163818	protein_coding	CeD_10
CCR9	chr3	45927996	45944667	+	CCR9	ENSG00000173585	protein_coding	CeD_10
FYCO1	chr3	45959396	46037316	+	FYCO1	ENSG00000163820	protein_coding	CeD_10
CXCR6	chr3	45982425	45989845	+	CXCR6	ENSG00000172215	protein_coding	CeD_10
XCR1	chr3	46058516	46069234	-	XCR1	ENSG00000173578	protein_coding	CeD_10
CCR3	chr3	46205096	46308197	-	CCR3	ENSG00000183625	protein_coding	CeD_10
CCR1	chr3	46243200	46249887	-	CCR1	ENSG00000163823	protein_coding	CeD_10
CCR2	chr3	46395225	46402419	+	CCR2	ENSG00000121807	protein_coding	CeD_10
RP11-24F11.2	chr3	46406446	46448550	-	RP11-24F11.2	ENSG00000223552	LncRNA_antisense	CeD_10
CCR5	chr3	46411633	46417697	+	CCR5	ENSG00000160791	protein_coding	CeD_10
CCRL2	chr3	46448654	46451014	+	CCRL2	ENSG00000121797	protein_coding	CeD_10
RP11-24F11.5	chr3	46451005	46454488	+	RP11-24F11.5	ENSG00000240310	LncRNA_processed_transcript	CeD_10
LTF	chr3	46477136	46526724	-	LTF	ENSG00000012223	protein_coding	CeD_10
RTP3	chr3	46538981	46542439	+	RTP3	ENSG00000163825	protein_coding	CeD_10
LRRC2	chr3	46556913	46621589	+	LRRC2	ENSG00000163827	protein_coding	CeD_10
TDGF1	chr3	46616045	46668033	+	TDGF1	ENSG00000241186	protein_coding	CeD_10
ALS2CL	chr3	46710487	46735194	-	ALS2CL	ENSG00000178038	protein_coding	CeD_10
TMIE	chr3	46742823	46752376	+	TMIE	ENSG00000181585	protein_coding	CeD_10
PRSS50	chr3	46753605	46854064	-	PRSS50	ENSG00000206549	protein_coding	CeD_10
PRSS46	chr3	46761073	46777919	-	PRSS46	ENSG00000261603	protein_coding	CeD_10
PRSS45	chr3	46783582	46854048	-	PRSS45	ENSG00000188086	protein_coding	CeD_10
PRSS42	chr3	46871032	46875585	-	PRSS42	ENSG00000178055	protein_coding	CeD_10
XLOC_003111	chr3	46876674	46888307	-	XLOC_003111	xxxxxxxxxxxx	Cabili_LincRNA	CeD_10
USP4	chr3	49315264	49378145	-	USP4	ENSG00000114316	protein_coding	IBD_21	PsCh_3
GPX1	chr3	49394609	49396033	-	GPX1	ENSG00000233276	protein_coding	IBD_21	PsCh_3
RHOA	chr3	49396578	49450431	-	RHOA	ENSG00000067560	protein_coding	IBD_21	PsCh_3
RHOA-IT1	chr3	49402578	49404439	-	RHOA-IT1	ENSG00000235908	LncRNA_sense_intronic	IBD_21	PsCh_3
TCTA	chr3	49449639	49453908	+	TCTA	ENSG00000145022	protein_coding	IBD_21	PsCh_3
AMT	chr3	49454211	49460186	-	AMT	ENSG00000145020	protein_coding	IBD_21	PsCh_3
NICN1	chr3	49460379	49466759	-	NICN1	ENSG00000145029	protein_coding	IBD_21	PsCh_3
NICN1-AS1	chr3	49460379	49461864	+	NICN1-AS1	ENSG00000235261	LncRNA_antisense	IBD_21	PsCh_3
DAG1	chr3	49506146	49573048	+	DAG1	ENSG00000173402	protein_coding	IBD_21	PsCh_3
XLOC_003118	chr3	49586738	49591799	-	XLOC_003118	xxxxxxxxxxxx	Cabili_LincRNA	IBD_21	PsCh_3
BSN-AS2	chr3	49586739	49591799	-	BSN-AS2	ENSG00000226913	LncRNA_LincRNA	IBD_21	PsCh_3
BSN	chr3	49591922	49708978	+	BSN	ENSG00000164061	protein_coding	IBD_21	PsCh_3
BSN-AS1	chr3	49677916	49679202	-	BSN-AS1	ENSG00000235120	LncRNA_antisense	IBD_21	PsCh_3
APEH	chr3	49711435	49721396	+	APEH	ENSG00000164062	protein_coding	IBD_21	PsCh_3
MST1	chr3	49721380	49726934	+	MST1	ENSG00000173531	protein_coding	IBD_21	PsCh_3
AC099668.5	chr3	49721913	49722416	-	AC099668.5	ENSG00000259970	LncRNA_processed_transcript	IBD_21	PsCh_3
RNF123	chr3	49726932	49758962	-	RNF123	ENSG00000164068	protein_coding	IBD_21	PsCh_3
AMIGO3	chr3	49754267	49761349	+	AMIGO3	ENSG00000176020	protein_coding	IBD_21	PsCh_3
GMPPB	chr3	49754277	49761384	+	GMPPB	ENSG00000173540	protein_coding	IBD_21	PsCh_3
IP6K1	chr3	49761727	49823975	-	IP6K1	ENSG00000176095	protein_coding	IBD_21	PsCh_3
SFMBT1	chr3	52937693	53080766	-	SFMBT1	ENSG00000163935	protein_coding	UC_6
XLOC_003130	chr3	53112199	53120488	-	XLOC_003130	xxxxxxxxxxxx	Cabili_LincRNA	UC_6
RFT1	chr3	53122499	53164478	-	RFT1	ENSG00000163933	protein_coding	UC_6
ARHGAP31	chr3	119013220	119139561	+	ARHGAP31	ENSG00000031081	protein_coding	CeD_11	PBC_4
TMEM39A	chr3	119148347	119187677	-	TMEM39A	ENSG00000176142	protein_coding	CeD_11	PBC_4
POGLUT1	chr3	119187785	119213555	+	POGLUT1	ENSG00000163389	protein_coding	PBC_4
TIMMDC1	chr3	119217379	119243937	+	TIMMDC1	ENSG00000113845	protein_coding	PBC_4
CD80	chr3	119243140	119278449	+	CD80	ENSG00000121594	protein_coding	PBC_4
CTD-2049J23.2	chr3	159631189	159943086	-	CTD-2049J23.2	ENSG00000244040	LncRNA_LincRNA	CeD_12	PBC_5
CTD-2049J23.3	chr3	159733811	159749210	+	CTD-2049J23.3	ENSG00000242107	protein_coding	PBC_5
LPP	chr3	187871072	188608460	+	LPP	ENSG00000145012	protein_coding	CeD_13
XLOC_003479	chr4	26072412	26105853	+	XLOC_003479	xxxxxxxxxxxx	Cabili_LincRNA	RA_10
SLAIN2	chr4	48343339	48428076	+	SLAIN2	ENSG00000109171	protein_coding	CD_9
SLC10A4	chr4	48485360	48491213	+	SLC10A4	ENSG00000145248	protein_coding	CD_9
ZAR1	chr4	48492269	48509084	+	ZAR1	ENSG00000182223	protein_coding	CD_9
FRYL	chr4	48499378	48782339	-	FRYL	ENSG00000075539	protein_coding	CD_9
RP11-498M5.2	chr4	102898051	102958060	-	RP11-498M5.2	ENSG00000251309	LncRNA_antisense	CD_10
AF213884.2	chr4	103421998	103422476	-	AF213884.2	ENSG00000260651	LncRNA_antisense	UC_7
NFKB1	chr4	103422486	103538459	+	NFKB1	ENSG00000109320	protein_coding	PBC_6	UC_7
MANBA	chr4	103552660	103682151	-	MANBA	ENSG00000109323	protein_coding	PBC_6
KIAA1109	chr4	123073488	123283913	+	KIAA1109	ENSG00000138688	protein_coding	CeD_14	IBD_22	JIA_4	PsCh_4
ADAD1	chr4	123300121	123350957	+	ADAD1	ENSG00000164113	protein_coding	CeD_14	IBD_22	JIA_4	PsCh_4
IL2	chr4	123372625	123377880	-	IL2	ENSG00000109471	protein_coding	CeD_14	IBD_22	JIA_4	PsCh_4
IL21	chr4	123533783	123542224	-	IL21	ENSG00000138684	protein_coding	CeD_14	IBD_22	JIA_4	PsCh_4
IL21-AS1	chr4	123540138	123610311	+	IL21-AS1	ENSG00000227145	LncRNA_antisense	CeD_14	IBD_22	JIA_4	PsCh_4
XLOC_003676	chr4	123545865	123547447	+	XLOC_003676	xxxxxxxxxxxx	Cabili_LincRNA	CeD_14	IBD_22	JIA_4	PsCh_4
XLOC_004693	chr5	553526	554002	-	XLOC_004693	xxxxxxxxxxxx	Cabili_LincRNA	UC_8
RP11-310P5.1	chr5	602735	612325	-	RP11-310P5.1	ENSG00000249650	LncRNA_antisense	UC_8
CEP72	chr5	612387	667283	-	CEP72	ENSG00000112877	protein_coding	UC_8
XLOC_004695	chr5	654143	654462	-	XLOC_004695	xxxxxxxxxxxx	Cabili_LincRNA	UC_8
TPPP	chr5	660883	693510	-	TPPP	ENSG00000171368	protein_coding	UC_8
DAP	chr5	10679342	10761384	-	DAP	ENSG00000112977	protein_coding	IBD_23
SPEF2	chr5	35617946	35814713	+	SPEF2	ENSG00000152582	protein_coding	PBC_7
CTD-2113L7.1	chr5	35678586	35827120	-	CTD-2113L7.1	ENSG00000248969	LncRNA_antisense	PBC_7
IL7R	chr5	35852797	35879705	+	IL7R	ENSG00000168685	protein_coding	PBC_7
CAPSL	chr5	35904397	35938881	-	CAPSL	ENSG00000152611	protein_coding	PBC_7
XLOC_004337	chr5	35938923	35940095	+	XLOC_004337	xxxxxxxxxxxx	Cabili_LincRNA	PBC_7
RP11-79C6.3	chr5	35938924	35940095	+	RP11-79C6.3	ENSG00000249748	LncRNA_antisense	PBC_7
UGT3A1	chr5	35951112	36001130	-	UGT3A1	ENSG00000145626	protein_coding	PBC_7
XLOC_004353	chr5	40389128	40389924	+	XLOC_004353	xxxxxxxxxxxx	Cabili_LincRNA	IBD_24
ANKRD55	chr5	55395507	55529186	-	ANKRD55	ENSG00000164512	protein_coding	CD_11	JIA_5	RA_11
XLOC_004423	chr5	72509773	72590761	+	XLOC_004423	xxxxxxxxxxxx	Cabili_LincRNA	CD_12
RP11-60A8.1	chr5	72509774	72590761	+	RP11-60A8.1	ENSG00000249743	LncRNA_LincRNA	CD_12
XLOC_004881	chr5	72542336	72570767	-	XLOC_004881	xxxxxxxxxxxx	Cabili_LincRNA	CD_12
CAST	chr5	95865525	96115299	+	CAST	ENSG00000153113	protein_coding	PS_9
ERAP1	chr5	96096521	96143803	-	ERAP1	ENSG00000164307	protein_coding	PS_9
CTD-2260A17.1	chr5	96120481	96121703	+	CTD-2260A17.1	ENSG00000248734	LncRNA_antisense	PS_9
CTD-2260A17.2	chr5	96149731	96271513	+	CTD-2260A17.2	ENSG00000247121	protein_coding	IBD_25	JIA_6	PS_9
ERAP2	chr5	96211643	96255420	+	ERAP2	ENSG00000164308	protein_coding	IBD_25	JIA_6
LNPEP	chr5	96271098	96373219	+	LNPEP	ENSG00000113441	protein_coding	IBD_25	JIA_6
ACSL6	chr5	131142683	131347936	-	ACSL6	ENSG00000164398	protein_coding	IBD_26
AC034228.3	chr5	131339285	131342715	+	AC034228.3	ENSG00000223548	LncRNA_antisense	IBD_26
AC034228.2	chr5	131347141	131348892	+	AC034228.2	ENSG00000231585	LncRNA_antisense	IBD_26
IL3	chr5	131396222	131398897	+	IL3	ENSG00000164399	protein_coding	IBD_26
CSF2	chr5	131409483	131411859	+	CSF2	ENSG00000164400	protein_coding	IBD_26
XLOC_004998	chr5	131514926	131516821	-	XLOC_004998	xxxxxxxxxxxx	Cabili_LincRNA	IBD_26
AC063976.3	chr5	131514927	131516821	-	AC063976.3	ENSG00000224015	LncRNA_LincRNA	IBD_26
XLOC_004549	chr5	131520568	131523063	+	XLOC_004549	xxxxxxxxxxxx	Cabili_LincRNA	IBD_26
P4HA2-AS1	chr5	131520569	131528501	+	P4HA2-AS1	ENSG00000237714	LncRNA_antisense	IBD_26
P4HA2	chr5	131527531	131631008	-	P4HA2	ENSG00000072682	protein_coding	IBD_26
AC063976.6	chr5	131528679	131529261	-	AC063976.6	ENSG00000248721	LncRNA_processed_transcript	IBD_26
PDLIM4	chr5	131593364	131609147	-	PDLIM4	ENSG00000131435	protein_coding	IBD_26
SLC22A4	chr5	131630136	131679899	+	SLC22A4	ENSG00000197208	protein_coding	IBD_26
AC034220.3	chr5	131646978	131705608	-	AC034220.3	ENSG00000233006	LncRNA_processed_transcript	IBD_26
SLC22A5	chr5	131705444	131731306	+	SLC22A5	ENSG00000197375	protein_coding	IBD_26
C5orf56	chr5	131746328	131811736	+	C5orf56	ENSG00000197536	protein_coding	IBD_26	JIA_7
AC116366.5	chr5	131755108	131762406	-	AC116366.5	ENSG00000238160	LncRNA_antisense	IBD_26	JIA_7
AC116366.6	chr5	131804579	131808735	-	AC116366.6	ENSG00000234290	LncRNA_antisense	IBD_26	JIA_7
IRF1	chr5	131817301	131826490	-	IRF1	ENSG00000125347	protein_coding	IBD_26	JIA_7
RAD50	chr5	131891711	131980313	-	RAD50	ENSG00000113522	protein_coding	PS_10
AC004041.2	chr5	131966281	131999964	-	AC004041.2	ENSG00000223442	LncRNA_antisense	PS_10
IL13	chr5	131991955	131996802	+	IL13	ENSG00000169194	protein_coding	PS_10
CTC-203F4.1	chr5	134368970	134691744	+	CTC-203F4.1	ENSG00000224186	protein_coding	UC_9
CTC-349C3.1	chr5	134369072	134551255	+	CTC-349C3.1	ENSG00000250513	LncRNA_antisense	UC_9
NDFIP1	chr5	141488070	141534008	+	NDFIP1	ENSG00000131507	protein_coding	IBD_27
XLOC_005036	chr5	141536508	141548749	-	XLOC_005036	xxxxxxxxxxxx	Cabili_LincRNA	IBD_27
XLOC_004584	chr5	141543139	141548174	+	XLOC_004584	xxxxxxxxxxxx	Cabili_LincRNA	IBD_27
C5orf62	chr5	150157508	150176296	+	C5orf62	ENSG00000256235	protein_coding	IBD_28
IRGM	chr5	150226085	150280298	+	IRGM	ENSG00000237693	protein_coding	IBD_28
ZNF300	chr5	150273954	150284545	+	ZNF300	ENSG00000145908	protein_coding	IBD_28
TNIP1	chr5	150409506	150473138	-	TNIP1	ENSG00000145901	protein_coding	PS_11
XLOC_004620	chr5	158848339	158871718	+	XLOC_004620	xxxxxxxxxxxx	Cabili_LincRNA	IBD_29	PS_12
CPEB4	chr5	173315283	173388979	+	CPEB4	ENSG00000113742	protein_coding	CD_13
LMAN2	chr5	176758563	176778853	-	LMAN2	ENSG00000169223	protein_coding	IBD_30
RGS14	chr5	176784838	176799602	+	RGS14	ENSG00000169220	protein_coding	IBD_30
SLC34A1	chr5	176806236	176825849	+	SLC34A1	ENSG00000131183	protein_coding	IBD_30
IRF4	chr6	391739	411447	+	IRF4	ENSG00000137265	protein_coding	CeD_15
EXOC2	chr6	485133	693117	-	EXOC2	ENSG00000112685	protein_coding	PS_13
BACH2	chr6	90636248	91006627	-	BACH2	ENSG00000112182	protein_coding	IBD_32	PsCh_5
XLOC_005384	chr6	91054937	91072351	+	XLOC_005384	xxxxxxxxxxxx	Cabili_LincRNA	PsCh_5
RP1-45N11.1	chr6	91054938	91072351	+	RP1-45N11.1	ENSG00000260271	LncRNA_LincRNA	PsCh_5
SLC16A10	chr6	111408781	111545145	+	SLC16A10	ENSG00000112394	protein_coding	IBD_34	PS_14
RP11-428F8.2	chr6	111548950	111580237	-	RP11-428F8.2	ENSG00000231046	LncRNA_antisense	IBD_34	PS_14
KIAA1919	chr6	111580551	111592370	+	KIAA1919	ENSG00000173214	protein_coding	IBD_34	PS_14
XLOC_005426	chr6	111598891	111619807	+	XLOC_005426	xxxxxxxxxxxx	Cabili_LincRNA	IBD_34	PS_14
RP5-1112D6.4	chr6	111599135	111599945	+	RP5-1112D6.4	ENSG00000230177	LncRNA_antisense	IBD_34	PS_14
REV3L	chr6	111620234	111804918	-	REV3L	ENSG00000009413	protein_coding	IBD_34	PS_14
REV3L-IT1	chr6	111681844	111682810	-	REV3L-IT1	ENSG00000229276	LncRNA_sense_intronic	IBD_34	PS_14
TRAF3IP2-AS1	chr6	111804714	111919505	+	TRAF3IP2-AS1	ENSG00000231889	LncRNA_LincRNA	IBD_34	PS_14
TRAF3IP2	chr6	111877657	111927481	-	TRAF3IP2	ENSG00000056972	protein_coding	IBD_34	PS_14
C6orf3	chr6	111921078	111923498	+	C6orf3	ENSG00000255389	LncRNA_antisense	IBD_34	PS_14
FYN	chr6	111981535	112194655	-	FYN	ENSG00000010810	protein_coding	IBD_34	PS_14
XLOC_005429	chr6	112194866	112197726	+	XLOC_005429	xxxxxxxxxxxx	Cabili_LincRNA	IBD_34	PS_14
RP11-73O6.4	chr6	126112111	130461627	+	RP11-73O6.4	ENSG00000260527	protein_coding	CD_15/16	CeD_16
RSPO3	chr6	127439749	127518910	+	RSPO3	ENSG00000146374	protein_coding	CD_16
THEMIS	chr6	128029217	128239776	-	THEMIS	ENSG00000172673	protein_coding	CD_16
PTPRK	chr6	128289924	128841870	+	PTPRK	ENSG00000152894	protein_coding	CD_16	CeD_16
XLOC_005847	chr6	137992330	137994453	-	XLOC_005847	xxxxxxxxxxxx	Cabili_LincRNA	CeD_17	IBD_35	RA_12
XLOC_005478	chr6	137994548	138008360	+	XLOC_005478	xxxxxxxxxxxx	Cabili_LincRNA	CeD_17	IBD_35	RA_12
RP11-95M15.1	chr6	137994597	137995691	+	RP11-95M15.1	ENSG00000230533	LncRNA_LincRNA	CeD_17	IBD_35	RA_12
XLOC_005849	chr6	138144809	138148172	-	XLOC_005849	xxxxxxxxxxxx	Cabili_LincRNA	PS_15
RP11-356I2.2	chr6	138144810	138147031	-	RP11-356I2.2	ENSG00000235842	LncRNA_LincRNA	PS_15
XLOC_005479	chr6	138144830	138182053	+	XLOC_005479	xxxxxxxxxxxx	Cabili_LincRNA	PS_15
RP11-356I2.4	chr6	138178423	138188841	-	RP11-356I2.4	ENSG00000237499	LncRNA_LincRNA	PS_15
TNFAIP3	chr6	138188351	138204449	+	TNFAIP3	ENSG00000118503	protein_coding	PS_15
XLOC_005489	chr6	143839017	143845396	+	XLOC_005489	xxxxxxxxxxxx	Cabili_LincRNA	IBD_36
XLOC_005490	chr6	143845463	143855908	+	XLOC_005490	xxxxxxxxxxxx	Cabili_LincRNA	IBD_36
PHACTR2	chr6	143857982	144152322	+	PHACTR2	ENSG00000112419	protein_coding	IBD_36
RP11-436I24.1	chr6	143875462	143883168	-	RP11-436I24.1	ENSG00000235740	LncRNA_antisense	IBD_36
XLOC_005895	chr6	159429466	159432939	-	XLOC_005895	xxxxxxxxxxxx	Cabili_LincRNA	CeD_18
TAGAP	chr6	159455500	159466184	-	TAGAP	ENSG00000164691	protein_coding	CeD_18
XLOC_005896	chr6	159485759	159486305	-	XLOC_005896	xxxxxxxxxxxx	Cabili_LincRNA	CD_17	PS_16
RP1-111C20.3	chr6	159485760	159486305	-	RP1-111C20.3	ENSG00000226032	LncRNA_LincRNA	CD_17	PS_16
RPS6KA2	chr6	166822852	167319939	-	RPS6KA2	ENSG00000071242	protein_coding	RA_13
RP11-514O12.4	chr6	167271582	167369612	-	RP11-514O12.4	ENSG00000249141	protein_coding	IBD_37	RA_13
XLOC_005539	chr6	167313393	167318514	+	XLOC_005539	xxxxxxxxxxxx	Cabili_LincRNA	RA_13
RPS6KA2-AS1	chr6	167317186	167318323	+	RPS6KA2-AS1	ENSG00000231654	LncRNA_antisense	RA_13
RNASET2	chr6	167342992	167370679	-	RNASET2	ENSG00000026297	protein_coding	IBD_37	RA_13
RP1-167A14.2	chr6	167383114	167412553	-	RP1-167A14.2	ENSG00000227598	LncRNA_antisense	IBD_37	RA_13
FGFR1OP	chr6	167412670	167455906	+	FGFR1OP	ENSG00000213066	protein_coding	IBD_37	RA_13
CCR6	chr6	167525295	167553184	+	CCR6	ENSG00000112486	protein_coding	RA_13
TCP10L2	chr6	167559902	167610401	-	TCP10L2	ENSG00000166984	protein_coding	RA_13
GPR31	chr6	167569759	167571817	-	GPR31	ENSG00000120436	protein_coding	RA_13
XLOC_005921	chr6	167647447	167655400	-	XLOC_005921	xxxxxxxxxxxx	Cabili_LincRNA	RA_13
RP11-568A7.3	chr6	167650996	167653968	-	RP11-568A7.3	ENSG00000231720	LncRNA_LincRNA	RA_13
XLOC_005540	chr6	167655378	167659404	+	XLOC_005540	xxxxxxxxxxxx	Cabili_LincRNA	RA_13
RP11-568A7.2	chr6	167655379	167659404	+	RP11-568A7.2	ENSG00000228648	LncRNA_LincRNA	RA_13
UNC93A	chr6	167684657	167729507	+	UNC93A	ENSG00000112494	protein_coding	RA_13
TTLL2	chr6	167738574	167772991	+	TTLL2	ENSG00000120440	protein_coding	RA_13
TCP10	chr6	167770521	167797998	+	TCP10	ENSG00000203690	protein_coding	RA_13
XLOC_005541	chr6	167803649	167804979	+	XLOC_005541	xxxxxxxxxxxx	Cabili_LincRNA	RA_13
AMZ1	chr7	2719156	2804759	+	AMZ1	ENSG00000174945	protein_coding	UC_10
XLOC_006335	chr7	2757466	2762622	-	XLOC_006335	xxxxxxxxxxxx	Cabili_LincRNA	UC_10
AC006028.9	chr7	2757467	2762622	-	AC006028.9	ENSG00000228246	LncRNA_LincRNA	UC_10
XLOC_006336	chr7	2761465	2764726	-	XLOC_006336	xxxxxxxxxxxx	Cabili_LincRNA	UC_10
GNA12	chr7	2767746	2883958	-	GNA12	ENSG00000146535	protein_coding	UC_10
AC006028.10	chr7	2804242	2815134	+	AC006028.10	ENSG00000233202	LncRNA_processed_transcript	UC_10
SKAP2	chr7	26706681	27034858	-	SKAP2	ENSG00000005020	protein_coding	CD_18
RP1-170O19.14	chr7	27226192	27233067	-	RP1-170O19.14	ENSG00000253508	LncRNA_LincRNA	UC_11
XLOC_006390	chr7	27226865	27232305	-	XLOC_006390	xxxxxxxxxxxx	Cabili_LincRNA	UC_11
HOXA13	chr7	27233122	27239725	-	HOXA13	ENSG00000106031	protein_coding	UC_11
HOTTIP	chr7	27238194	27246878	+	HOTTIP	ENSG00000243766	LncRNA_antisense	UC_11
JAZF1	chr7	27870192	28220362	-	JAZF1	ENSG00000153814	protein_coding	CD_19
JAZF1-AS1	chr7	28219941	28283536	+	JAZF1-AS1	ENSG00000234336	LncRNA_antisense	CD_19
ELMO1	chr7	36893961	37488852	-	ELMO1	ENSG00000155849	protein_coding	CeD_19	PS_17
XLOC_006439	chr7	50292779	50296511	-	XLOC_006439	xxxxxxxxxxxx	Cabili_LincRNA	IBD_38
XLOC_006440	chr7	50314385	50315218	-	XLOC_006440	xxxxxxxxxxxx	Cabili_LincRNA	IBD_38
AC020743.4	chr7	50314386	50315218	-	AC020743.4	ENSG00000235620	LncRNA_LincRNA	IBD_38
SMURF1	chr7	98625061	98741723	-	SMURF1	ENSG00000198742	protein_coding	IBD_39
KPNA7	chr7	98771197	98805129	-	KPNA7	ENSG00000185467	protein_coding	IBD_39
TFR2	chr7	100218039	100240402	-	TFR2	ENSG00000106327	protein_coding	IBD_40
ACTL6B	chr7	100240720	100254084	-	ACTL6B	ENSG00000077080	protein_coding	IBD_40
XLOC_006193	chr7	100254183	100264332	+	XLOC_006193	xxxxxxxxxxxx	Cabili_LincRNA	IBD_40
GNB2	chr7	100271154	100276797	+	GNB2	ENSG00000172354	protein_coding	IBD_40
GIGYF1	chr7	100278172	100287071	-	GIGYF1	ENSG00000146830	protein_coding	IBD_40
POP7	chr7	100303676	100305118	+	POP7	ENSG00000172336	protein_coding	IBD_40
EPO	chr7	100318423	100321323	+	EPO	ENSG00000130427	protein_coding	IBD_40
DLD	chr7	107531415	107572175	+	DLD	ENSG00000091140	protein_coding	UC_12
LAMB1	chr7	107564244	107643700	-	LAMB1	ENSG00000091136	protein_coding	UC_12
IRF5	chr7	128577666	128590089	+	IRF5	ENSG00000128604	protein_coding	PBC_8	UC_13
TNPO3	chr7	128594948	128695198	-	TNPO3	ENSG00000064419	protein_coding	PBC_8	UC_13
RP11-136O12.2	chr8	126479181	126553615	+	RP11-136O12.2	ENSG00000253111	LncRNA_LincRNA	IBD_41
RP11-89M16.1	chr8	129417515	129576925	-	RP11-89M16.1	ENSG00000254275	LncRNA_LincRNA	CD_21
XLOC_007219	chr8	129571389	129576800	-	XLOC_007219	xxxxxxxxxxxx	Cabili_LincRNA	CD_21
CCDC26	chr8	130363937	130692485	-	CCDC26	ENSG00000229140	LncRNA_LincRNA	IBD_42
XLOC_007221	chr8	130363937	130692485	-	XLOC_007221	xxxxxxxxxxxx	Cabili_LincRNA	IBD_42
JAK2	chr9	4985033	5128183	+	JAK2	ENSG00000096968	protein_coding	IBD_43
RP11-39K24.10	chr9	5131979	5164251	-	RP11-39K24.10	ENSG00000249864	LncRNA_processed_transcript	IBD_43
INSL6	chr9	5163863	5185668	-	INSL6	ENSG00000120210	protein_coding	IBD_43
INSL4	chr9	5231419	5235304	+	INSL4	ENSG00000120211	protein_coding	IBD_43
ACO1	chr9	32384618	32450834	+	ACO1	ENSG00000122729	protein_coding	PS_18
DDX58	chr9	32455300	32526322	-	DDX58	ENSG00000107201	protein_coding	PS_18
CCL21	chr9	34709002	34710121	-	CCL21	ENSG00000137077	protein_coding	RA_14
FAM205A	chr9	34723052	34729464	-	FAM205A	ENSG00000205108	protein_coding	RA_14
RP11-305L7.6	chr9	93881344	93945044	+	RP11-305L7.6	ENSG00000229694	LncRNA_LincRNA	IBD_44
XLOC_007776	chr9	93881419	93925369	-	XLOC_007776	xxxxxxxxxxxx	Cabili_LincRNA	IBD_44
RP11-305L7.3	chr9	93881420	93925369	-	RP11-305L7.3	ENSG00000237422	LncRNA_LincRNA	IBD_44
LINC00484	chr9	93922051	93927858	+	LINC00484	ENSG00000235641	LncRNA_LincRNA	IBD_44
AUH	chr9	93976097	94124195	-	AUH	ENSG00000148090	protein_coding	IBD_44
XLOC_007512	chr9	110761848	110769666	+	XLOC_007512	xxxxxxxxxxxx	Cabili_LincRNA	PS_19
TNFSF15	chr9	117551600	117568406	-	TNFSF15	ENSG00000181634	protein_coding	IBD_45
GPSM1	chr9	139221932	139254057	-	GPSM1	ENSG00000260789	protein_coding	IBD_46
DNLZ	chr9	139253932	139258241	-	DNLZ	ENSG00000160360	protein_coding	IBD_46
CARD9	chr9	139256355	139268133	-	CARD9	ENSG00000187796	protein_coding	IBD_46
SNAPC4	chr9	139270029	139293249	-	SNAPC4	ENSG00000165684	protein_coding	IBD_46
SDCCAG3	chr9	139296377	139305061	-	SDCCAG3	ENSG00000165689	protein_coding	IBD_46
PMPCA	chr9	139305110	139318213	+	PMPCA	ENSG00000165688	protein_coding	IBD_46
IL2RA	chr10	6052652	6104333	-	IL2RA	ENSG00000134460	protein_coding	IBD_47	JIA_8	PsCh_6
RP11-536K7.5	chr10	6067941	6078390	+	RP11-536K7.5	ENSG00000229664	LncRNA_antisense	IBD_47	JIA_8
AL137145.1	chr10	6392278	6394723	+	AL137145.1	ENSG00000212743	protein_coding	CeD_20
XLOC_008724	chr10	8092412	8095447	-	XLOC_008724	xxxxxxxxxxxx	Cabili_LincRNA	RA_15
RP11-379F12.7	chr10	8092413	8095447	-	RP11-379F12.7	ENSG00000197308	LncRNA_LincRNA	RA_15
XLOC_008381	chr10	8093126	8095448	+	XLOC_008381	xxxxxxxxxxxx	Cabili_LincRNA	RA_15
RP11-379F12.4	chr10	8093504	8095047	+	RP11-379F12.4	ENSG00000232638	LncRNA_LincRNA	RA_15
RP11-379F12.3	chr10	8094205	8095412	-	RP11-379F12.3	ENSG00000243350	LncRNA_LincRNA	RA_15
GATA3	chr10	8095567	8117161	+	GATA3	ENSG00000107485	protein_coding	RA_15
MAP3K8	chr10	30722866	30750762	+	MAP3K8	ENSG00000107968	protein_coding	IBD_48
CUL2	chr10	35297479	35379570	-	CUL2	ENSG00000108094	protein_coding	IBD_49
XLOC_008777	chr10	35386933	35415588	-	XLOC_008777	xxxxxxxxxxxx	Cabili_LincRNA	IBD_49
RP11-297A16.2	chr10	35386934	35415948	-	RP11-297A16.2	ENSG00000230534	LncRNA_antisense	IBD_49
CREM	chr10	35415719	35501886	+	CREM	ENSG00000095794	protein_coding	IBD_49
RP11-324I22.2	chr10	35508822	35519526	-	RP11-324I22.2	ENSG00000233200	LncRNA_LincRNA	IBD_49
CCNY	chr10	35535953	35860852	+	CCNY	ENSG00000108100	protein_coding	IBD_49
ARID5B	chr10	63661059	63856703	+	ARID5B	ENSG00000150347	protein_coding	RA_16
ZMIZ1	chr10	80828792	81076276	+	ZMIZ1	ENSG00000108175	protein_coding	CeD_21	IBD_51
TSPAN14	chr10	82213922	82282387	+	TSPAN14	ENSG00000108219	protein_coding	IBD_52
XLOC_008873	chr10	82289038	82295698	-	XLOC_008873	xxxxxxxxxxxx	Cabili_LincRNA	IBD_52
XLOC_008535	chr10	82289324	82293237	+	XLOC_008535	xxxxxxxxxxxx	Cabili_LincRNA	IBD_52
RP11-137H2.4	chr10	82289353	82295698	-	RP11-137H2.4	ENSG00000226659	LncRNA_antisense	IBD_52
SH2D4B	chr10	82297658	82406316	+	SH2D4B	ENSG00000178217	protein_coding	IBD_52
FAS	chr10	90750414	90775542	+	FAS	ENSG00000026103	protein_coding	JIA_9
RP11-399O19.8	chr10	90775593	90776816	+	RP11-399O19.8	ENSG00000261438	LncRNA_sense_overlapping	JIA_9
IDE	chr10	94211441	94333833	-	IDE	ENSG00000119912	protein_coding	IBD_53
KIF11	chr10	94353043	94415150	+	KIF11	ENSG00000138160	protein_coding	IBD_53
HHEX	chr10	94447945	94455403	+	HHEX	ENSG00000152804	protein_coding	IBD_53
XLOC_008918	chr10	101286106	101290934	-	XLOC_008918	xxxxxxxxxxxx	Cabili_LincRNA	IBD_54
RP11-129J12.2	chr10	101286107	101290934	-	RP11-129J12.2	ENSG00000257582	LncRNA_antisense	IBD_54
XLOC_008580	chr10	101286704	101288223	+	XLOC_008580	xxxxxxxxxxxx	Cabili_LincRNA	IBD_54
RP11-129J12.1	chr10	101286838	101288018	+	RP11-129J12.1	ENSG00000228778	LncRNA_LincRNA	IBD_54
NKX2-3	chr10	101292690	101296278	+	NKX2-3	ENSG00000119919	protein_coding	IBD_54
LSP1	chr11	1874200	1913497	+	LSP1	ENSG00000130592	protein_coding	IBD_55
OR5B2	chr11	58189738	58190786	-	OR5B2	ENSG00000172365	protein_coding	IBD_56
OR5B12	chr11	58206593	58207646	-	OR5B12	ENSG00000172362	protein_coding	IBD_56
RP11-655C2.3	chr11	58265361	58273231	-	RP11-655C2.3	ENSG00000255299	LncRNA_LincRNA	IBD_56
OR5B21	chr11	58274648	58275578	-	OR5B21	ENSG00000198283	protein_coding	IBD_56
LPXN	chr11	58294344	58345693	-	LPXN	ENSG00000110031	protein_coding	IBD_56
ZFP91	chr11	58346584	58388515	+	ZFP91	ENSG00000186660	protein_coding	IBD_56
ZFP91-CNTF	chr11	58346645	58392110	+	ZFP91-CNTF	ENSG00000255073	protein_coding	IBD_56
CNTF	chr11	58390146	58393198	+	CNTF	ENSG00000242689	protein_coding	IBD_56
GLYAT	chr11	58407899	58499447	-	GLYAT	ENSG00000149124	protein_coding	IBD_56
XLOC_009447	chr11	60794934	60810810	-	XLOC_009447	xxxxxxxxxxxx	Cabili_LincRNA	IBD_57
XLOC_009143	chr11	60803036	60807639	+	XLOC_009143	xxxxxxxxxxxx	Cabili_LincRNA	IBD_57
CD5	chr11	60869867	60895324	+	CD5	ENSG00000110448	protein_coding	RA_17
VPS37C	chr11	60897728	60929089	-	VPS37C	ENSG00000167987	protein_coding	RA_17
XLOC_009144	chr11	60943360	60944048	+	XLOC_009144	xxxxxxxxxxxx	Cabili_LincRNA	RA_17
C11orf9	chr11	61520114	61555990	+	C11orf9	ENSG00000124920	protein_coding	IBD_58
RP11-467L20.9	chr11	61535973	61558075	-	RP11-467L20.9	ENSG00000256428	LncRNA_processed_transcript	IBD_58
C11orf10	chr11	61556435	61560274	-	C11orf10	ENSG00000134825	protein_coding	IBD_58
FEN1	chr11	61560109	61564716	-	FEN1	ENSG00000168496	protein_coding	IBD_58
FADS2	chr11	61560452	61634826	+	FADS2	ENSG00000134824	protein_coding	IBD_58
FADS1	chr11	61567099	61596790	-	FADS1	ENSG00000149485	protein_coding	IBD_58
RP11-467L20.7	chr11	61580975	61582121	-	RP11-467L20.7	ENSG00000256914	LncRNA_processed_transcript	IBD_58
MACROD1	chr11	63766030	63933578	-	MACROD1	ENSG00000133315	protein_coding	IBD_59
FLRT1	chr11	63870660	63886645	+	FLRT1	ENSG00000126500	protein_coding	IBD_59
RP11-21A7A.3	chr11	63885744	63886682	-	RP11-21A7A.3	ENSG00000256341	LncRNA_antisense	IBD_59
XLOC_009459	chr11	63944168	63946364	-	XLOC_009459	xxxxxxxxxxxx	Cabili_LincRNA	IBD_59
STIP1	chr11	63952744	63972015	+	STIP1	ENSG00000168439	protein_coding	IBD_59
FERMT3	chr11	63974150	63991354	-	FERMT3	ENSG00000149781	protein_coding	IBD_59
TRPT1	chr11	63991271	63993726	-	TRPT1	ENSG00000149743	protein_coding	IBD_59
NUDT22	chr11	63993413	63998158	-	NUDT22	ENSG00000149761	protein_coding	IBD_59
RP11-783K16.14	chr11	63996686	64001824	-	RP11-783K16.14	ENSG00000256116	LncRNA_antisense	IBD_59
DNAJC4	chr11	63997750	64001758	+	DNAJC4	ENSG00000110011	protein_coding	IBD_59
VEGFB	chr11	64002010	64006259	+	VEGFB	ENSG00000173511	protein_coding	IBD_59
FKBP2	chr11	64008475	64011604	+	FKBP2	ENSG00000173486	protein_coding	IBD_59
PPP1R14B	chr11	64011956	64014413	-	PPP1R14B	ENSG00000173457	protein_coding	IBD_59
RP11-783K16.5	chr11	64013436	64015689	+	RP11-783K16.5	ENSG00000256940	LncRNA_antisense	IBD_59
RP11-783K16.13	chr11	64014411	64016966	-	RP11-783K16.13	ENSG00000257086	LncRNA_processed_transcript	IBD_59
PLCB3	chr11	64018995	64036622	+	PLCB3	ENSG00000149782	protein_coding	IBD_59
BAD	chr11	64037302	64052176	-	BAD	ENSG00000002330	protein_coding	IBD_59
GPR137	chr11	64037534	64056972	-	GPR137	ENSG00000173264	protein_coding	IBD_59
KCNK4	chr11	64058774	64067503	+	KCNK4	ENSG00000182450	protein_coding	IBD_59
RP11-783K16.10	chr11	64059194	64072241	+	RP11-783K16.10	ENSG00000257069	LncRNA_processed_transcript	IBD_59
C11orf20	chr11	64067863	64072242	+	C11orf20	ENSG00000219435	protein_coding	IBD_59
ESRRA	chr11	64073044	64084215	-	ESRRA	ENSG00000173153	protein_coding	IBD_59
TRMT112	chr11	64083932	64085556	-	TRMT112	ENSG00000173113	protein_coding	IBD_59
PRDX5	chr11	64085560	64089283	+	PRDX5	ENSG00000126432	protein_coding	IBD_59
AP003774.1	chr11	64092522	64096976	-	AP003774.1	ENSG00000236935	LncRNA_antisense	IBD_59
CCDC88B	chr11	64107695	64125006	+	CCDC88B	ENSG00000168071	protein_coding	IBD_59
RPS6KA4	chr11	64126620	64139687	+	RPS6KA4	ENSG00000162302	protein_coding	IBD_59
XLOC_009463	chr11	64161813	64163303	-	XLOC_009463	xxxxxxxxxxxx	Cabili_LincRNA	IBD_59
AP003774.6	chr11	64161814	64163303	-	AP003774.6	ENSG00000231680	LncRNA_LincRNA	IBD_59
XLOC_009464	chr11	64177547	64187687	-	XLOC_009464	xxxxxxxxxxxx	Cabili_LincRNA	IBD_59
AP003774.7	chr11	64177548	64187687	-	AP003774.7	ENSG00000224456	LncRNA_antisense	IBD_59
XLOC_009157	chr11	64187862	64188528	+	XLOC_009157	xxxxxxxxxxxx	Cabili_LincRNA	IBD_59
AP003774.5	chr11	64187863	64200142	+	AP003774.5	ENSG00000231492	LncRNA_LincRNA	IBD_59
TMEM135	chr11	86748886	87034756	+	TMEM135	ENSG00000166575	protein_coding	IBD_61
XLOC_009242	chr11	87070955	87073696	+	XLOC_009242	xxxxxxxxxxxx	Cabili_LincRNA	IBD_61
MAML2	chr11	95709762	96076382	-	MAML2	ENSG00000184384	protein_coding	UC_14
ZC3H12C	chr11	109964087	110042566	+	ZC3H12C	ENSG00000149289	protein_coding	PS_20
POU2AF1	chr11	111222977	111326355	-	POU2AF1	ENSG00000110777	protein_coding	CeD_22
BTG4	chr11	111338251	111383079	-	BTG4	ENSG00000137707	protein_coding	PsCh_7
RP11-794P6.6	chr11	111384768	111397480	-	RP11-794P6.6	ENSG00000254980	LncRNA_antisense	PsCh_7
C11orf88	chr11	111385510	111407756	+	C11orf88	ENSG00000183644	protein_coding	PsCh_7
LAYN	chr11	111411005	111432264	+	LAYN	ENSG00000204381	protein_coding	PsCh_7
SIK2	chr11	111473115	111601577	+	SIK2	ENSG00000170145	protein_coding	PsCh_7
PPP2R1B	chr11	111597632	111637151	-	PPP2R1B	ENSG00000137713	protein_coding	PsCh_7
RP11-108O10.2	chr11	111639392	111649074	-	RP11-108O10.2	ENSG00000254990	LncRNA_LincRNA	PsCh_7
ALG9	chr11	111652919	111742305	-	ALG9	ENSG00000086848	protein_coding	PsCh_7
RP11-108O10.8	chr11	111657010	111750149	-	RP11-108O10.8	ENSG00000258529	protein_coding	PsCh_7
ALG9-IT1	chr11	111687938	111699936	-	ALG9-IT1	ENSG00000254450	LncRNA_sense_intronic	PsCh_7
FDXACB1	chr11	111744780	111751967	-	FDXACB1	ENSG00000255561	protein_coding	PsCh_7
C11orf1	chr11	111749659	111756699	-	C11orf1	ENSG00000137720	protein_coding	PsCh_7
CRYAB	chr11	111779289	111794446	+	CRYAB	ENSG00000109846	protein_coding	PsCh_7
RP11-212D19.4	chr11	114271404	114314654	+	RP11-212D19.4	ENSG00000255663	protein_coding	UC_15
REXO2	chr11	114310108	114321001	+	REXO2	ENSG00000076043	protein_coding	UC_15
NXPE1	chr11	114392437	114430617	-	NXPE1	ENSG00000095110	protein_coding	UC_15
NXPE4	chr11	114441313	114466484	-	NXPE4	ENSG00000137634	protein_coding	UC_15
PHLDB1	chr11	118477155	118528741	+	PHLDB1	ENSG00000019144	protein_coding	CeD_23
AP002954.3	chr11	118507338	118508815	+	AP002954.3	ENSG00000255176	LncRNA_antisense	CeD_23
TREH	chr11	118528026	118550399	-	TREH	ENSG00000118094	protein_coding	CeD_23
AP002954.4	chr11	118575316	118620973	+	AP002954.4	ENSG00000255422	LncRNA_antisense	CeD_23	PBC_9
DDX6	chr11	118620034	118661858	-	DDX6	ENSG00000110367	protein_coding	CeD_23	PBC_9
XLOC_009294	chr11	118662486	118665346	+	XLOC_009294	xxxxxxxxxxxx	Cabili_LincRNA	CeD_23	PBC_9
ETS1	chr11	128328656	128457437	-	ETS1	ENSG00000134954	protein_coding	CeD_24	PS_21
RP11-1007G5.2	chr11	128396037	128400284	+	RP11-1007G5.2	ENSG00000254588	LncRNA_LincRNA	CeD_24	PS_21
TNFRSF1A	chr12	6437923	6451280	-	TNFRSF1A	ENSG00000067182	protein_coding	PBC_10
SLC2A13	chr12	40148823	40499891	-	SLC2A13	ENSG00000151229	protein_coding	IBD_62
XLOC_010052	chr12	40534258	40552325	-	XLOC_010052	xxxxxxxxxxxx	Cabili_LincRNA	IBD_62
RP11-476D10.1	chr12	40534728	40536678	-	RP11-476D10.1	ENSG00000260943	LncRNA_LincRNA	IBD_62
XLOC_009712	chr12	40550040	40561509	+	XLOC_009712	xxxxxxxxxxxx	Cabili_LincRNA	IBD_62
AC079630.2	chr12	40550041	40561509	+	AC079630.2	ENSG00000223914	LncRNA_LincRNA	IBD_62
XLOC_010053	chr12	40579810	40617605	-	XLOC_010053	xxxxxxxxxxxx	Cabili_LincRNA	IBD_62
AC079630.4	chr12	40579811	40617605	-	AC079630.4	ENSG00000225342	LncRNA_antisense	IBD_62
LRRK2	chr12	40590546	40763087	+	LRRK2	ENSG00000188906	protein_coding	IBD_62
MUC19	chr12	40787197	40964632	+	MUC19	ENSG00000205592	protein_coding	IBD_62
RP11-115F18.1	chr12	40789655	40837649	-	RP11-115F18.1	ENSG00000258167	LncRNA_antisense	IBD_62
XLOC_010054	chr12	40789711	40834900	-	XLOC_010054	xxxxxxxxxxxx	Cabili_LincRNA	IBD_62
HDAC7	chr12	48176505	48226915	-	HDAC7	ENSG00000061273	protein_coding	IBD_63	PsCh_8
ERBB3	chr12	56473641	56497289	+	ERBB3	ENSG00000065361	protein_coding	PS_22
RP11-603J24.9	chr12	56495115	56503073	+	RP11-603J24.9	ENSG00000257411	protein_coding	PS_22
PA2G4	chr12	56498103	56507691	+	PA2G4	ENSG00000170515	protein_coding	PS_22
RP11-603J24.17	chr12	56498398	56507689	-	RP11-603J24.17	ENSG00000257553	LncRNA_antisense	PS_22
RPL41	chr12	56510370	56511727	+	RPL41	ENSG00000229117	protein_coding	PS_22
ZC3H10	chr12	56511943	56516278	+	ZC3H10	ENSG00000135482	protein_coding	PS_22
ESYT1	chr12	56512034	56538455	+	ESYT1	ENSG00000139641	protein_coding	PS_22
RP11-603J24.6	chr12	56512752	56513723	-	RP11-603J24.6	ENSG00000258345	LncRNA_antisense	PS_22
RP11-603J24.5	chr12	56513817	56523403	-	RP11-603J24.5	ENSG00000258317	LncRNA_antisense	PS_22
RP11-603J24.14	chr12	56544580	56552004	-	RP11-603J24.14	ENSG00000257809	LncRNA_antisense	PS_22
MYL6B	chr12	56546040	56551771	+	MYL6B	ENSG00000196465	protein_coding	PS_22
RP11-603J24.18	chr12	56551234	56553431	+	RP11-603J24.18	ENSG00000257309	LncRNA_processed_transcript	PS_22
MYL6	chr12	56551945	56557280	+	MYL6	ENSG00000092841	protein_coding	PS_22
RP11-977G19.5	chr12	56556143	56584068	-	RP11-977G19.5	ENSG00000258199	LncRNA_sense_overlapping	PS_22
SMARCC2	chr12	56556767	56583351	+	SMARCC2	ENSG00000139613	protein_coding	PS_22
RNF41	chr12	56598285	56615717	-	RNF41	ENSG00000181852	protein_coding	PS_22
NABP2	chr12	56615799	56623638	+	NABP2	ENSG00000139579	protein_coding	PS_22
SLC39A5	chr12	56623833	56631630	+	SLC39A5	ENSG00000139540	protein_coding	PS_22
ANKRD52	chr12	56631591	56652175	+	ANKRD52	ENSG00000139645	protein_coding	PS_22
COQ10A	chr12	56660642	56664750	+	COQ10A	ENSG00000135469	protein_coding	PS_22
RP11-977G19.14	chr12	56661577	56663888	-	RP11-977G19.14	ENSG00000258260	LncRNA_antisense	PS_22
CS	chr12	56665483	56694176	-	CS	ENSG00000062485	protein_coding	PS_22
RP11-977G19.10	chr12	56679700	56709843	-	RP11-977G19.10	ENSG00000144785	protein_coding	PS_22
RP11-977G19.11	chr12	56693926	56708592	+	RP11-977G19.11	ENSG00000257303	LncRNA_antisense	PS_22
RP11-977G19.12	chr12	56702652	56703233	+	RP11-977G19.12	ENSG00000257740	LncRNA_antisense	PS_22
CNPY2	chr12	56703626	56710120	-	CNPY2	ENSG00000257727	protein_coding	PS_22
PAN2	chr12	56710007	56727837	-	PAN2	ENSG00000135473	protein_coding	PS_22
IL23A	chr12	56732663	56734193	+	IL23A	ENSG00000110944	protein_coding	PS_22
STAT2	chr12	56735381	56753939	-	STAT2	ENSG00000170581	protein_coding	PS_22
IFNG-AS1	chr12	68383225	68628466	+	IFNG-AS1	ENSG00000255733	LncRNA_LincRNA	IBD_64
CUX2	chr12	111471828	111788358	+	CUX2	ENSG00000111249	protein_coding	CeD_25	JIA_10	PsCh_9
FAM109A	chr12	111798339	111806925	-	FAM109A	ENSG00000198324	protein_coding	CeD_25	JIA_10	PsCh_9
RP3-473L9.4	chr12	111807086	111841114	+	RP3-473L9.4	ENSG00000257595	LncRNA_LincRNA	CeD_25	JIA_10	PBC_11	PsCh_9
XLOC_009880	chr12	111834638	111841107	+	XLOC_009880	xxxxxxxxxxxx	Cabili_LincRNA	CeD_25	JIA_10	PBC_11	PsCh_9
SH2B3	chr12	111843752	111889427	+	SH2B3	ENSG00000111252	protein_coding	CeD_25	JIA_10	PBC_11	PsCh_9
ATXN2	chr12	111890018	112037480	-	ATXN2	ENSG00000204842	protein_coding	CeD_25	JIA_10	PBC_11	PsCh_9
RP11-686G8.2	chr12	112037302	112038060	+	RP11-686G8.2	ENSG00000258099	LncRNA_antisense	CeD_25	JIA_10	PBC_11	PsCh_9
BRAP	chr12	112080797	112123790	-	BRAP	ENSG00000089234	protein_coding	CeD_25	JIA_10	PBC_11	PsCh_9
ACAD10	chr12	112123857	112194903	+	ACAD10	ENSG00000111271	protein_coding	CeD_25	JIA_10	PBC_11	PsCh_9
RP11-162P23.2	chr12	112193470	112229222	+	RP11-162P23.2	ENSG00000257767	protein_coding	CeD_25	JIA_10	PBC_11	PsCh_9
ALDH2	chr12	112204691	112247782	+	ALDH2	ENSG00000111275	protein_coding	PBC_11
RP3-462E2.3	chr12	112250597	112251224	+	RP3-462E2.3	ENSG00000257877	LncRNA_3prime_overlapping_ncrna	PBC_11
XLOC_010202	chr12	112277506	112279779	-	XLOC_010202	xxxxxxxxxxxx	Cabili_LincRNA	PBC_11
MAPKAPK5-AS1	chr12	112277571	112280706	-	MAPKAPK5-AS1	ENSG00000234608	LncRNA_LincRNA	PBC_11
MAPKAPK5	chr12	112279782	112334343	+	MAPKAPK5	ENSG00000089022	protein_coding	PBC_11
XLOC_010203	chr12	112331317	112333002	-	XLOC_010203	xxxxxxxxxxxx	Cabili_LincRNA	PBC_11
TMEM116	chr12	112369102	112450935	-	TMEM116	ENSG00000198270	protein_coding	PBC_11
ERP29	chr12	112451120	112461255	+	ERP29	ENSG00000089248	protein_coding	PBC_11
NAA25	chr12	112464500	112546826	-	NAA25	ENSG00000111300	protein_coding	PBC_11
LINC00598	chr13	41025131	41055143	-	LINC00598	ENSG00000215483	LncRNA_LincRNA	IBD_66
CCDC122	chr13	44398045	44453864	+	CCDC122	ENSG00000151773	protein_coding	CD_22
LACC1	chr13	44453420	44468067	+	LACC1	ENSG00000179630	protein_coding	CD_22
LINC00284	chr13	44482850	44604597	+	LINC00284	ENSG00000233725	LncRNA_LincRNA	CD_22
UBAC2-AS1	chr13	99848696	99852964	-	UBAC2-AS1	ENSG00000228889	LncRNA_LincRNA	IBD_67
UBAC2	chr13	99853028	100038688	+	UBAC2	ENSG00000134882	protein_coding	IBD_67
GPR18	chr13	99906968	99913998	-	GPR18	ENSG00000125245	protein_coding	IBD_67
GPR183	chr13	99946784	99959659	-	GPR183	ENSG00000169508	protein_coding	IBD_67
UBAC2-IT1	chr13	99970408	99971209	+	UBAC2-IT1	ENSG00000203341	LncRNA_sense_intronic	IBD_67
KIAA0391	chr14	35591755	35786680	+	KIAA0391	ENSG00000258790	protein_coding	PS_23
PSMA6	chr14	35747839	35786699	+	PSMA6	ENSG00000100902	protein_coding	PS_23
RP11-561B11.3	chr14	35831438	35832834	-	RP11-561B11.3	ENSG00000258860	LncRNA_processed_transcript	PS_23
RAD51B	chr14	68286496	69196935	+	RAD51B	ENSG00000182185	protein_coding	PBC_12
ZFP36L1	chr14	69254377	69263190	-	ZFP36L1	ENSG00000185650	protein_coding	CeD_26	IBD_68	JIA_11
XLOC_011059	chr14	69283615	69284659	-	XLOC_011059	xxxxxxxxxxxx	Cabili_LincRNA	CeD_26	IBD_68	JIA_11
GALC	chr14	88304164	88460009	-	GALC	ENSG00000054983	protein_coding	IBD_69
GPR65	chr14	88471468	88478419	+	GPR65	ENSG00000140030	protein_coding	IBD_69
RP11-300J18.2	chr14	88477131	88481955	-	RP11-300J18.2	ENSG00000258407	LncRNA_processed_transcript	IBD_69
RP11-300J18.1	chr14	88484949	88502663	-	RP11-300J18.1	ENSG00000258826	LncRNA_LincRNA	IBD_69
XLOC_010897	chr14	88490889	88566460	+	XLOC_010897	xxxxxxxxxxxx	Cabili_LincRNA	IBD_69
RP11-300J18.3	chr14	88490894	88563276	+	RP11-300J18.3	ENSG00000258867	LncRNA_LincRNA	IBD_69
RASGRP1	chr15	38780304	38857776	-	RASGRP1	ENSG00000172575	protein_coding	CD_23	RA_18
RP11-275I4.1	chr15	38816271	38826856	+	RP11-275I4.1	ENSG00000259598	LncRNA_antisense	CD_23	RA_18
INO80	chr15	41271078	41408552	-	INO80	ENSG00000128908	protein_coding	UC_16
XLOC_011447	chr15	41455314	41456708	-	XLOC_011447	xxxxxxxxxxxx	Cabili_LincRNA	UC_16
EXD1	chr15	41474923	41522941	-	EXD1	ENSG00000178997	protein_coding	UC_16
CHP1	chr15	41523037	41574043	+	CHP1	ENSG00000187446	protein_coding	UC_16
OIP5-AS1	chr15	41576188	41601901	+	OIP5-AS1	ENSG00000247556	LncRNA_LincRNA	UC_16
XLOC_011226	chr15	41576200	41598734	+	XLOC_011226	xxxxxxxxxxxx	Cabili_LincRNA	UC_16
XLOC_011448	chr15	41578206	41598741	-	XLOC_011448	xxxxxxxxxxxx	Cabili_LincRNA	UC_16
OIP5	chr15	41601466	41624819	-	OIP5	ENSG00000104147	protein_coding	UC_16
NUSAP1	chr15	41624892	41673248	+	NUSAP1	ENSG00000137804	protein_coding	UC_16
RP11-16O9.2	chr15	41635278	41636423	+	RP11-16O9.2	ENSG00000259396	LncRNA_sense_intronic	UC_16
NDUFAF1	chr15	41679551	41694717	-	NDUFAF1	ENSG00000137806	protein_coding	UC_16
RTF1	chr15	41700606	41775761	+	RTF1	ENSG00000137815	protein_coding	UC_16
SMAD3	chr15	67356101	67487533	-	SMAD3	ENSG00000166949	protein_coding	IBD_70
RP11-279F6.3	chr15	69884468	69988089	+	RP11-279F6.3	ENSG00000259641	LncRNA_processed_transcript	RA_19
CYP1A2	chr15	75041185	75048543	+	CYP1A2	ENSG00000140505	protein_coding	CeD_27
CSK	chr15	75074398	75095539	+	CSK	ENSG00000103653	protein_coding	CeD_27
LMAN1L	chr15	75105057	75118099	+	LMAN1L	ENSG00000140506	protein_coding	CeD_27
RP11-414J4.2	chr15	75108564	75124136	+	RP11-414J4.2	ENSG00000261606	LncRNA_processed_transcript	CeD_27
CPLX3	chr15	75118888	75124141	+	CPLX3	ENSG00000213578	protein_coding	CeD_27
ULK3	chr15	75128457	75135687	-	ULK3	ENSG00000140474	protein_coding	CeD_27
SCAMP2	chr15	75136071	75165706	-	SCAMP2	ENSG00000140497	protein_coding	CeD_27
MPI	chr15	75182346	75191798	+	MPI	ENSG00000178802	protein_coding	CeD_27
FAM219B	chr15	75192328	75199462	-	FAM219B	ENSG00000178761	protein_coding	CeD_27
CTD-2235H24.2	chr15	75192333	75193030	+	CTD-2235H24.2	ENSG00000260824	LncRNA_antisense	CeD_27
COX5A	chr15	75212132	75230509	-	COX5A	ENSG00000178741	protein_coding	CeD_27
CRTC3	chr15	91073157	91188577	+	CRTC3	ENSG00000140577	protein_coding	IBD_71
CTD-3065B20.3	chr15	91147457	91157790	-	CTD-3065B20.3	ENSG00000259314	LncRNA_antisense	IBD_71
RP11-387D10.2	chr15	91163239	91260372	-	RP11-387D10.2	ENSG00000259736	LncRNA_antisense	IBD_71
XLOC_011349	chr15	91203464	91208176	+	XLOC_011349	xxxxxxxxxxxx	Cabili_LincRNA	IBD_71
RP11-387D10.3	chr15	91203465	91208198	+	RP11-387D10.3	ENSG00000245479	LncRNA_sense_overlapping	IBD_71
RP11-876N24.2	chr16	10958771	10982609	-	RP11-876N24.2	ENSG00000262151	LncRNA_antisense	CeD_28
CIITA	chr16	10971055	11026079	+	CIITA	ENSG00000179583	protein_coding	CeD_28
RP11-396B14.2	chr16	11290034	11318373	+	RP11-396B14.2	ENSG00000263033	LncRNA_processed_transcript	IBD_72
XLOC_011645	chr16	11290475	11318498	+	XLOC_011645	xxxxxxxxxxxx	Cabili_LincRNA	IBD_72
RMI2	chr16	11343476	11445619	-	RMI2	ENSG00000175643	protein_coding	IBD_72	PBC_13	PS_24
SOCS1	chr16	11348262	11350036	-	SOCS1	ENSG00000185338	protein_coding	IBD_72	PBC_13	PS_24
TNP2	chr16	11361605	11363390	-	TNP2	ENSG00000178279	protein_coding	IBD_72	PBC_13	PS_24
PRM2	chr16	11369496	11370337	-	PRM2	ENSG00000122304	protein_coding	IBD_72	PBC_13	PS_24
PRM1	chr16	11374693	11375207	-	PRM1	ENSG00000175646	protein_coding	IBD_72	PBC_13	PS_24
RP11-485G7.5	chr16	11435666	11439068	-	RP11-485G7.5	ENSG00000263080	LncRNA_antisense	IBD_72	PBC_13	PS_24
RP11-485G7.6	chr16	11442000	11443178	-	RP11-485G7.6	ENSG00000262703	LncRNA_antisense	IBD_72	PBC_13	PS_24
PRKCB	chr16	23847322	24231932	+	PRKCB	ENSG00000166501	protein_coding	IBD_73
RP11-57A19.3	chr16	28353876	28374829	-	RP11-57A19.3	ENSG00000198156	protein_coding	IBD_74
EIF3CL	chr16	28390900	28415200	-	EIF3CL	ENSG00000205609	protein_coding	IBD_74
NPIPL1	chr16	28467693	28481868	-	NPIPL1	ENSG00000233232	protein_coding	IBD_74
RP11-435I10.4	chr16	28477974	28503333	-	RP11-435I10.4	ENSG00000261832	protein_coding	IBD_74
CLN3	chr16	28477983	28506896	-	CLN3	ENSG00000188603	protein_coding	IBD_74
APOBR	chr16	28505970	28510291	-	APOBR	ENSG00000184730	protein_coding	IBD_74
IL27	chr16	28510683	28523372	-	IL27	ENSG00000197272	protein_coding	IBD_74
NUPR1	chr16	28548606	28550495	-	NUPR1	ENSG00000176046	protein_coding	IBD_74
CCDC101	chr16	28565236	28603111	+	CCDC101	ENSG00000176476	protein_coding	IBD_74
SULT1A2	chr16	28603264	28608430	-	SULT1A2	ENSG00000197165	protein_coding	IBD_74
SULT1A1	chr16	28616903	28634946	-	SULT1A1	ENSG00000196502	protein_coding	IBD_74
RP11-1348G14.2	chr16	28648975	28670003	+	RP11-1348G14.2	ENSG00000255524	protein_coding	IBD_74
EIF3C	chr16	28699879	28747051	+	EIF3C	ENSG00000184110	protein_coding	IBD_74
CTB-134H23.1	chr16	28763108	28784128	+	CTB-134H23.1	ENSG00000196993	protein_coding	IBD_74
RP11-1348G14.4	chr16	28814097	28829149	+	RP11-1348G14.4	ENSG00000251417	LncRNA_LincRNA	IBD_74
RP11-1348G14.5	chr16	28831891	28833354	-	RP11-1348G14.5	ENSG00000260796	LncRNA_antisense	IBD_74
ATXN2L	chr16	28834356	28848558	+	ATXN2L	ENSG00000168488	protein_coding	IBD_74
RP11-24N18.1	chr16	28841933	28848521	-	RP11-24N18.1	ENSG00000260570	LncRNA_antisense	IBD_74
TUFM	chr16	28853732	28857729	-	TUFM	ENSG00000178952	protein_coding	IBD_74
SH2B1	chr16	28857921	28885526	+	SH2B1	ENSG00000178188	protein_coding	IBD_74
RP11-22P6.2	chr16	28873487	28874661	-	RP11-22P6.2	ENSG00000261766	LncRNA_antisense	IBD_74
ATP2A1	chr16	28889726	28915830	+	ATP2A1	ENSG00000196296	protein_coding	IBD_74
RP11-22P6.3	chr16	28890278	28891241	-	RP11-22P6.3	ENSG00000260442	LncRNA_antisense	IBD_74
ITGAL	chr16	30483979	30534289	+	ITGAL	ENSG00000005844	protein_coding	UC_17
RP11-297C4.2	chr16	30488501	30500674	-	RP11-297C4.2	ENSG00000261346	LncRNA_antisense	UC_17
RP11-297C4.3	chr16	30491909	30492667	-	RP11-297C4.3	ENSG00000260487	LncRNA_antisense	UC_17
RP11-297C4.1	chr16	30510087	30510875	-	RP11-297C4.1	ENSG00000261332	LncRNA_antisense	UC_17
BCL7C	chr16	30844947	30906281	-	BCL7C	ENSG00000099385	protein_coding	PS_25
MIR4519	chr16	30886543	30906541	+	MIR4519	ENSG00000260083	LncRNA_antisense	PS_25
AC106782.20	chr16	30887087	30906537	-	AC106782.20	ENSG00000262721	LncRNA_sense_overlapping	PS_25
CTF1	chr16	30907928	30914881	+	CTF1	ENSG00000150281	protein_coding	PS_25
FBXL19-AS1	chr16	30930640	30934590	-	FBXL19-AS1	ENSG00000260852	LncRNA_antisense	PS_25
FBXL19	chr16	30934376	30960104	+	FBXL19	ENSG00000099364	protein_coding	PS_25
AC135048.13	chr16	30959707	30967832	+	AC135048.13	ENSG00000261487	LncRNA_processed_transcript	PS_25
ORAI3	chr16	30960387	30967782	+	ORAI3	ENSG00000175938	protein_coding	PS_25
SETD1A	chr16	30968615	30996437	+	SETD1A	ENSG00000099381	protein_coding	PS_25
HSD3B7	chr16	30996519	31000473	+	HSD3B7	ENSG00000099377	protein_coding	PS_25
STX1B	chr16	31000577	31021949	-	STX1B	ENSG00000099365	protein_coding	PS_25
STX4	chr16	31044210	31054296	+	STX4	ENSG00000103496	protein_coding	PS_25
RP11-196G11.2	chr16	31054471	31061201	+	RP11-196G11.2	ENSG00000260911	LncRNA_LincRNA	PS_25
ZNF668	chr16	31072164	31085641	+	ZNF668	ENSG00000167394	protein_coding	PS_25
AC135050.1	chr16	31072813	31073451	+	AC135050.1	ENSG00000232748	protein_coding	PS_25
AC135050.5	chr16	31076816	31080567	+	AC135050.5	ENSG00000261124	LncRNA_antisense	PS_25
ZNF646	chr16	31085743	31095517	+	ZNF646	ENSG00000167395	protein_coding	PS_25
PRSS53	chr16	31094746	31100949	+	PRSS53	ENSG00000151006	protein_coding	PS_25
RP11-196G11.1	chr16	31094760	31106277	+	RP11-196G11.1	ENSG00000255439	protein_coding	PS_25
VKORC1	chr16	31102163	31107301	-	VKORC1	ENSG00000167397	protein_coding	PS_25
SNX20	chr16	50700211	50715264	-	SNX20	ENSG00000167208	protein_coding	CD_24
NOD2	chr16	50727514	50766988	+	NOD2	ENSG00000167207	protein_coding	CD_24
ZFP90	chr16	68563993	68609948	+	ZFP90	ENSG00000184939	protein_coding	UC_18
RP11-615I2.7	chr16	68595964	68601032	+	RP11-615I2.7	ENSG00000262820	LncRNA_3prime_overlapping_ncrna	UC_18
XLOC_011765	chr16	68601106	68610173	+	XLOC_011765	xxxxxxxxxxxx	Cabili_LincRNA	UC_18
RP11-615I2.1	chr16	68607685	68623415	-	RP11-615I2.1	ENSG00000260084	LncRNA_antisense	UC_18
XLOC_011766	chr16	68613485	68614640	+	XLOC_011766	xxxxxxxxxxxx	Cabili_LincRNA	UC_18
XLOC_011767	chr16	68642996	68645496	+	XLOC_011767	xxxxxxxxxxxx	Cabili_LincRNA	UC_18
XLOC_011768	chr16	68646656	68648289	+	XLOC_011768	xxxxxxxxxxxx	Cabili_LincRNA	UC_18
CDH3	chr16	68670092	68756519	+	CDH3	ENSG00000062038	protein_coding	UC_18
XLOC_012039	chr16	85995140	85995657	-	XLOC_012039	xxxxxxxxxxxx	Cabili_LincRNA	IBD_75
KSR1	chr17	25783670	25953461	+	KSR1	ENSG00000141068	protein_coding	CD_25
NOS2	chr17	26083792	26127525	-	NOS2	ENSG00000007171	protein_coding	PS_26
XLOC_012442	chr17	32546136	32578928	-	XLOC_012442	xxxxxxxxxxxx	Cabili_LincRNA	IBD_76
CCL2	chr17	32582237	32584222	+	CCL2	ENSG00000108691	protein_coding	IBD_76
CCL7	chr17	32597240	32599261	+	CCL7	ENSG00000108688	protein_coding	IBD_76
CCL11	chr17	32612687	32615353	+	CCL11	ENSG00000172156	protein_coding	IBD_76
RP11-94L15.2	chr17	37913974	37920089	-	RP11-94L15.2	ENSG00000264198	LncRNA_LincRNA	IBD_77	PBC_15	RA_21
XLOC_012193	chr17	37916401	37920067	+	XLOC_012193	xxxxxxxxxxxx	Cabili_LincRNA	IBD_77	PBC_15	RA_21
IKZF3	chr17	37921198	38020441	-	IKZF3	ENSG00000161405	protein_coding	IBD_77	PBC_15	RA_21
ZPBP2	chr17	38024417	38034149	+	ZPBP2	ENSG00000186075	protein_coding	IBD_77	PBC_15	RA_21
GSDMB	chr17	38060848	38077313	-	GSDMB	ENSG00000073605	protein_coding	IBD_77	PBC_15	RA_21
ORMDL3	chr17	38077294	38083854	-	ORMDL3	ENSG00000172057	protein_coding	IBD_77	PBC_15	RA_21
RP11-387H17.4	chr17	38083995	38095854	+	RP11-387H17.4	ENSG00000264968	LncRNA_LincRNA	IBD_77	PBC_15	RA_21
XLOC_012196	chr17	38092114	38096062	+	XLOC_012196	xxxxxxxxxxxx	Cabili_LincRNA	PBC_15	RA_21
LRRC3C	chr17	38097727	38101000	+	LRRC3C	ENSG00000204913	protein_coding	PBC_15	RA_21
GSDMA	chr17	38119226	38134019	+	GSDMA	ENSG00000167914	protein_coding	PBC_15	RA_21
STAT3	chr17	40465342	40540586	-	STAT3	ENSG00000168610	protein_coding	IBD_78
PTRF	chr17	40554470	40575535	-	PTRF	ENSG00000177469	protein_coding	PS_27
ATP6V0A1	chr17	40610862	40674629	+	ATP6V0A1	ENSG00000033627	protein_coding	PS_27
RP11-194N12.2	chr17	40647885	40648568	+	RP11-194N12.2	ENSG00000267222	LncRNA_sense_intronic	PS_27
RP11-400F19.18	chr17	40661802	40663537	+	RP11-400F19.18	ENSG00000267632	LncRNA_sense_intronic	PS_27
NAGLU	chr17	40688190	40696467	+	NAGLU	ENSG00000108784	protein_coding	PS_27
RP11-400F19.8	chr17	40688528	40714080	+	RP11-400F19.8	ENSG00000266929	LncRNA_processed_transcript	PS_27
HSD17B1	chr17	40701232	40707231	+	HSD17B1	ENSG00000108786	protein_coding	PS_27
RP11-400F19.6	chr17	40704456	40706766	-	RP11-400F19.6	ENSG00000266962	LncRNA_antisense	PS_27
COASY	chr17	40713485	40718295	+	COASY	ENSG00000068120	protein_coding	PS_27
MLX	chr17	40719086	40725257	+	MLX	ENSG00000108788	protein_coding	PS_27
ARHGAP27	chr17	43471275	43511787	-	ARHGAP27	ENSG00000159314	protein_coding	PBC_16
PLEKHM1	chr17	43513266	43568115	-	PLEKHM1	ENSG00000225190	protein_coding	PBC_16
AC091132.1	chr17	43530210	43541431	+	AC091132.1	ENSG00000236234	LncRNA_processed_transcript	PBC_16
RP11-798G7.5	chr17	43580626	43612076	+	RP11-798G7.5	ENSG00000131484	LncRNA_antisense	PBC_16
RP11-798G7.8	chr17	43608943	43611204	+	RP11-798G7.8	ENSG00000266918	LncRNA_LincRNA	PBC_16
RP11-798G7.6	chr17	43623170	43640596	+	RP11-798G7.6	ENSG00000267198	LncRNA_LincRNA	PBC_16
RP11-798G7.7	chr17	43627147	43636104	-	RP11-798G7.7	ENSG00000267246	LncRNA_LincRNA	PBC_16
CRHR1	chr17	43699267	43913194	+	CRHR1	ENSG00000120088	protein_coding	PBC_16
RP11-105N13.4	chr17	43699274	43893909	+	RP11-105N13.4	ENSG00000263715	LncRNA_processed_transcript	PBC_16
RP11-293E1.2	chr17	43809069	43810343	-	RP11-293E1.2	ENSG00000265547	LncRNA_LincRNA	PBC_16
RP11-293E1.1	chr17	43810719	43812035	-	RP11-293E1.1	ENSG00000265964	LncRNA_LincRNA	PBC_16
MAPT-AS1	chr17	43921017	43972966	-	MAPT-AS1	ENSG00000264589	LncRNA_antisense	PBC_16
SPPL2C	chr17	43922256	43924438	+	SPPL2C	ENSG00000185294	protein_coding	PBC_16
MAPT	chr17	43971748	44105700	+	MAPT	ENSG00000186868	protein_coding	PBC_16
RP11-669E14.4	chr17	43985036	43988145	-	RP11-669E14.4	ENSG00000262881	LncRNA_antisense	PBC_16
STH	chr17	44076616	44077060	+	STH	ENSG00000256762	protein_coding	PBC_16
KANSL1	chr17	44107282	44302733	-	KANSL1	ENSG00000120071	protein_coding	PBC_16
RP11-669E14.6	chr17	44112679	44113136	+	RP11-669E14.6	ENSG00000262372	LncRNA_antisense	PBC_16
KANSL1-AS1	chr17	44270942	44274089	+	KANSL1-AS1	ENSG00000214401	LncRNA_antisense	PBC_16
ARL17B	chr17	44352150	44439130	-	ARL17B	ENSG00000228696	protein_coding	PBC_16
VMP1	chr17	57784553	57919616	+	VMP1	ENSG00000062716	protein_coding	IBD_79
RP11-619I22.1	chr17	57862174	57862396	+	RP11-619I22.1	ENSG00000267637	LncRNA_sense_intronic	IBD_79
TUBD1	chr17	57936851	57970304	-	TUBD1	ENSG00000108423	protein_coding	IBD_79
RPS6KB1	chr17	57970447	58027925	+	RPS6KB1	ENSG00000108443	protein_coding	IBD_79
RP11-178C3.1	chr17	58018269	58050462	+	RP11-178C3.1	ENSG00000267318	protein_coding	IBD_79
RNFT1	chr17	58029601	58042122	+	RNFT1	ENSG00000189050	protein_coding	IBD_79
TBC1D3P1-DHX40P1	chr17	58039724	58096413	-	TBC1D3P1-DHX40P1	ENSG00000267104	LncRNA_LincRNA	IBD_79
RP11-178C3.2	chr17	58042193	58074333	+	RP11-178C3.2	ENSG00000267302	LncRNA_LincRNA	IBD_79
LINC00511	chr17	70319264	70636611	-	LINC00511	ENSG00000227036	LncRNA_LincRNA	UC_19
CTD-3010D24.3	chr17	70638870	70640152	+	CTD-3010D24.3	ENSG00000263893	LncRNA_processed_transcript	UC_19
SLC39A11	chr17	70642088	71088851	-	SLC39A11	ENSG00000133195	protein_coding	UC_19
CARD14	chr17	78143791	78183130	+	CARD14	ENSG00000141527	protein_coding	PS_28
RP11-334C17.5	chr17	78174472	78179748	-	RP11-334C17.5	ENSG00000262580	LncRNA_processed_transcript	PS_28
SGSH	chr17	78180515	78194722	+	SGSH	ENSG00000181523	protein_coding	PS_28
RP11-973H7.5	chr18	12738964	12750067	-	RP11-973H7.5	ENSG00000266961	LncRNA_LincRNA	CeD_29	IBD_80	JIA_12
RP11-973H7.4	chr18	12739489	12749420	-	RP11-973H7.4	ENSG00000267654	LncRNA_LincRNA	CeD_29	IBD_80	JIA_12
XLOC_012776	chr18	12739783	12749484	-	XLOC_012776	xxxxxxxxxxxx	Cabili_LincRNA	CeD_29	IBD_80	JIA_12
RP11-973H7.1	chr18	12774650	12775922	-	RP11-973H7.1	ENSG00000260302	LncRNA_LincRNA	CeD_29	IBD_80	JIA_12
PTPN2	chr18	12785477	12929642	-	PTPN2	ENSG00000175354	protein_coding	CeD_29	IBD_80	JIA_12
CTIF	chr18	46065417	46389588	+	CTIF	ENSG00000134030	protein_coding	IBD_81
POLI	chr18	51795774	51847636	+	POLI	ENSG00000101751	protein_coding	PS_29
STARD6	chr18	51850964	51884334	-	STARD6	ENSG00000174448	protein_coding	PS_29
XLOC_012845	chr18	51882004	51884231	-	XLOC_012845	xxxxxxxxxxxx	Cabili_LincRNA	PS_29
C18orf54	chr18	51884287	51911588	-	C18orf54	ENSG00000166845	protein_coding	PS_29
DOK6	chr18	67068291	67516323	+	DOK6	ENSG00000206052	protein_coding	IBD_82	PsCh_10
CD226	chr18	67498394	67629039	-	CD226	ENSG00000150637	protein_coding	IBD_82	PsCh_10
GPX4	chr19	1103936	1106787	+	GPX4	ENSG00000167468	protein_coding	CD_26
SBNO2	chr19	1107636	1174282	-	SBNO2	ENSG00000064932	protein_coding	CD_26
OLFM2	chr19	9964394	10047228	-	OLFM2	ENSG00000105088	protein_coding	JIA_13	PBC_17	PS_30	RA_22
COL5A3	chr19	10070237	10121147	-	COL5A3	ENSG00000080573	protein_coding	JIA_13	PBC_17	PS_30	RA_22
CTD-2553C6.1	chr19	10106673	10107839	+	CTD-2553C6.1	ENSG00000267650	LncRNA_antisense	JIA_13	PBC_17	PS_30	RA_22
RDH8	chr19	10123925	10132955	+	RDH8	ENSG00000080511	protein_coding	JIA_13	PBC_17	PS_30	RA_22
C19orf66	chr19	10196798	10203928	+	C19orf66	ENSG00000130813	protein_coding	JIA_13	PBC_17	PS_30	RA_22
CTD-2240E14.4	chr19	10199708	10201053	-	CTD-2240E14.4	ENSG00000267387	LncRNA_antisense	JIA_13	PBC_17	PS_30	RA_22
ANGPTL6	chr19	10203014	10213472	+	ANGPTL6	ENSG00000130812	protein_coding	JIA_13	PBC_17	PS_30	RA_22
PPAN-P2RY11	chr19	10216899	10225456	+	PPAN-P2RY11	ENSG00000243207	protein_coding	JIA_13	PBC_17	PS_30	RA_22
PPAN	chr19	10216965	10225414	+	PPAN	ENSG00000130810	protein_coding	JIA_13	PBC_17	PS_30	RA_22
P2RY11	chr19	10222214	10226048	-	P2RY11	ENSG00000244165	protein_coding	JIA_13	PBC_17	PS_30	RA_22
EIF3G	chr19	10225693	10230596	-	EIF3G	ENSG00000130811	protein_coding	JIA_13	PBC_17	PS_30	RA_22
DNMT1	chr19	10244021	10341962	-	DNMT1	ENSG00000130816	protein_coding	JIA_13	PBC_17	PS_30	RA_22
S1PR2	chr19	10332111	10333870	-	S1PR2	ENSG00000175898	LncRNA_LincRNA	JIA_13	PBC_17	PS_30	RA_22
XLOC_013220	chr19	10349735	10361691	-	XLOC_013220	xxxxxxxxxxxx	Cabili_LincRNA	JIA_13	PBC_17	PS_30	RA_22
MRPL4	chr19	10362577	10370721	+	MRPL4	ENSG00000105364	protein_coding	JIA_13	PBC_17	PS_30	RA_22
CTD-2369P2.5	chr19	10362944	10395784	-	CTD-2369P2.5	ENSG00000266978	LncRNA_antisense	JIA_13	PBC_17	PS_30	RA_22
CTD-2369P2.4	chr19	10369785	10370721	-	CTD-2369P2.4	ENSG00000267105	LncRNA_antisense	JIA_13	PBC_17	PS_30	RA_22
ICAM1	chr19	10381511	10397291	+	ICAM1	ENSG00000090339	protein_coding	JIA_13	PBC_17	PS_30	RA_22
CTD-2369P2.8	chr19	10396477	10399695	-	CTD-2369P2.8	ENSG00000267607	LncRNA_antisense	JIA_13	PBC_17	PS_30	RA_22
ICAM4	chr19	10397643	10399198	+	ICAM4	ENSG00000105371	protein_coding	JIA_13	PBC_17	PS_30	RA_22
ICAM5	chr19	10400657	10407454	+	ICAM5	ENSG00000105376	protein_coding	JIA_13	PBC_17	PS_30	RA_22
ZGLP1	chr19	10415479	10420556	-	ZGLP1	ENSG00000220201	protein_coding	JIA_13	PBC_17	PS_30	RA_22
FDX1L	chr19	10420721	10426691	-	FDX1L	ENSG00000267673	protein_coding	IBD_83	JIA_13	PBC_17	PS_30	RA_22
CTD-2369P2.12	chr19	10426147	10431354	-	CTD-2369P2.12	ENSG00000267303	protein_coding	IBD_83	JIA_13	PBC_17	PS_30	RA_22
RAVER1	chr19	10426888	10444316	-	RAVER1	ENSG00000161847	protein_coding	IBD_83	JIA_13	PBC_17	PS_30	RA_22
ICAM3	chr19	10444452	10450499	-	ICAM3	ENSG00000076662	protein_coding	IBD_83	JIA_13	PBC_17	PS_30	RA_22
TYK2	chr19	10461209	10491352	-	TYK2	ENSG00000105397	protein_coding	IBD_83	JIA_13	PBC_17	PS_30	RA_22
CDC37	chr19	10501810	10530797	-	CDC37	ENSG00000105401	protein_coding	IBD_83	JIA_13	PBC_17	PS_30	RA_22
PDE4A	chr19	10527449	10580305	-	PDE4A	ENSG00000065989	protein_coding	IBD_83	JIA_13	PBC_17	PS_30	RA_22
KEAP1	chr19	10596796	10614417	-	KEAP1	ENSG00000079999	protein_coding	JIA_13	PBC_17	PS_30	RA_22
CTC-429L19.3	chr19	10601015	10601676	-	CTC-429L19.3	ENSG00000267197	LncRNA_sense_intronic	JIA_13	PBC_17	PS_30	RA_22
S1PR5	chr19	10623623	10628607	-	S1PR5	ENSG00000180739	protein_coding	JIA_13	PBC_17	PS_30	RA_22
ATG4D	chr19	10654571	10664094	+	ATG4D	ENSG00000130734	protein_coding	JIA_13	PBC_17	PS_30	RA_22
KRI1	chr19	10663761	10676713	+	KRI1	ENSG00000129347	protein_coding	JIA_13	PBC_17	PS_30	RA_22
CDKN2D	chr19	10677138	10679735	-	CDKN2D	ENSG00000129355	protein_coding	JIA_13	PBC_17	PS_30	RA_22
AP1M2	chr19	10683347	10697991	-	AP1M2	ENSG00000129354	protein_coding	JIA_13	PBC_17	PS_30	RA_22
SLC44A2	chr19	10713133	10755235	+	SLC44A2	ENSG00000129353	protein_coding	JIA_13	PBC_17	PS_30	RA_22
AC011475.1	chr19	10751715	10752093	+	AC011475.1	ENSG00000226104	protein_coding	JIA_13	PBC_17	PS_30	RA_22
XLOC_013222	chr19	10762494	10764556	-	XLOC_013222	xxxxxxxxxxxx	Cabili_LincRNA	JIA_13	PBC_17	PS_30	RA_22
ILF3-AS1	chr19	10762538	10764520	-	ILF3-AS1	ENSG00000267100	LncRNA_LincRNA	JIA_13	PBC_17	PS_30	RA_22
ILF3	chr19	10764937	10803093	+	ILF3	ENSG00000129351	protein_coding	JIA_13	PBC_17	PS_30	RA_22
QTRT1	chr19	10812106	10824113	+	QTRT1	ENSG00000213339	protein_coding	JIA_13	PBC_17	PS_30	RA_22
DNM2	chr19	10828755	10944164	+	DNM2	ENSG00000079805	protein_coding	JIA_13	PBC_17	PS_30	RA_22
TMED1	chr19	10943114	10946994	-	TMED1	ENSG00000099203	protein_coding	JIA_13	PBC_17	PS_30	RA_22
C19orf38	chr19	10947251	10980466	+	C19orf38	ENSG00000214212	protein_coding	JIA_13	PBC_17	PS_30	RA_22
PPP5C	chr19	46850251	46896238	+	PPP5C	ENSG00000011485	protein_coding	CD_27
PTGIR	chr19	47123726	47128354	-	PTGIR	ENSG00000160013	protein_coding	UC_20
GNG8	chr19	47137333	47137939	-	GNG8	ENSG00000167414	protein_coding	UC_20
XLOC_013368	chr19	47137990	47142802	-	XLOC_013368	xxxxxxxxxxxx	Cabili_LincRNA	UC_20
DACT3	chr19	47150869	47164395	-	DACT3	ENSG00000197380	protein_coding	PsCh_11
DACT3-AS1	chr19	47163621	47180704	+	DACT3-AS1	ENSG00000245598	LncRNA_LincRNA	PsCh_11
PRKD2	chr19	47177574	47220384	-	PRKD2	ENSG00000105287	protein_coding	PsCh_11
STRN4	chr19	47222770	47250251	-	STRN4	ENSG00000090372	protein_coding	PsCh_11
FKRP	chr19	47249303	47261832	-	FKRP	ENSG00000181027	protein_coding	PsCh_11
SLC1A5	chr19	47278140	47291842	-	SLC1A5	ENSG00000105281	protein_coding	PsCh_11
FUT2	chr19	49199228	49209207	+	FUT2	ENSG00000176920	protein_coding	CD_28
MAMSTR	chr19	49216255	49222978	-	MAMSTR	ENSG00000176909	protein_coding	CD_28
RASIP1	chr19	49223843	49243970	-	RASIP1	ENSG00000105538	protein_coding	CD_28
KIR3DL1	chr19	55235969	55378448	+	KIR3DL1	ENSG00000167633	protein_coding	IBD_85
KIR3DL2	chr19	55361898	55378662	+	KIR3DL2	ENSG00000240403	protein_coding	IBD_85
FCAR	chr19	55385549	55401838	+	FCAR	ENSG00000186431	protein_coding	IBD_85
HCK	chr20	30639991	30689659	+	HCK	ENSG00000101336	protein_coding	IBD_86
XLOC_013720	chr20	30691027	30694658	-	XLOC_013720	xxxxxxxxxxxx	Cabili_LincRNA	IBD_86
TM9SF4	chr20	30697309	30755061	+	TM9SF4	ENSG00000101337	protein_coding	IBD_86
PLAGL2	chr20	30780306	30795594	-	PLAGL2	ENSG00000126003	protein_coding	IBD_86
POFUT1	chr20	30795683	30826470	+	POFUT1	ENSG00000101346	protein_coding	IBD_86
RP11-392M18.5	chr20	30822717	30824519	+	RP11-392M18.5	ENSG00000243952	LncRNA_processed_transcript	IBD_86
XLOC_013721	chr20	30863238	30865358	-	XLOC_013721	xxxxxxxxxxxx	Cabili_LincRNA	IBD_86
KIF3B	chr20	30865467	30922814	+	KIF3B	ENSG00000101350	protein_coding	IBD_86
XLOC_013506	chr20	30940477	30945985	+	XLOC_013506	xxxxxxxxxxxx	Cabili_LincRNA	IBD_86
ASXL1	chr20	30946155	31027122	+	ASXL1	ENSG00000171456	protein_coding	IBD_86
C20orf112	chr20	31030862	31172876	-	C20orf112	ENSG00000197183	protein_coding	IBD_86
RP5-1184F4.5	chr20	31037558	31041410	+	RP5-1184F4.5	ENSG00000236772	LncRNA_antisense	IBD_86
COMMD7	chr20	31290493	31331814	-	COMMD7	ENSG00000149600	protein_coding	IBD_87
DNMT3B	chr20	31350191	31397162	+	DNMT3B	ENSG00000088305	protein_coding	IBD_87
MAPRE1	chr20	31407699	31438211	+	MAPRE1	ENSG00000101367	protein_coding	IBD_87
EDEM2	chr20	33703160	33865928	-	EDEM2	ENSG00000088298	protein_coding	UC_21
MT1P3	chr20	33804634	33865934	-	MT1P3	ENSG00000126005	LncRNA_antisense	UC_21
MMP24	chr20	33814457	33864801	+	MMP24	ENSG00000125966	protein_coding	UC_21
RP4-614O4.11	chr20	33855688	33867846	-	RP4-614O4.11	ENSG00000261582	LncRNA_antisense	UC_21
EIF6	chr20	33866714	33872788	-	EIF6	ENSG00000242372	protein_coding	UC_21
FAM83C-AS1	chr20	33873054	33873559	+	FAM83C-AS1	ENSG00000235214	LncRNA_antisense	UC_21
FAM83C	chr20	33873534	33880204	-	FAM83C	ENSG00000125998	protein_coding	UC_21
SLC12A5	chr20	44650329	44688789	+	SLC12A5	ENSG00000124140	protein_coding	IBD_88	RA_23
NCOA5	chr20	44689624	44718591	-	NCOA5	ENSG00000124160	protein_coding	IBD_88	RA_23
CD40	chr20	44746911	44758502	+	CD40	ENSG00000101017	protein_coding	IBD_88	RA_23
SLC9A8	chr20	48429250	48508779	+	SLC9A8	ENSG00000197818	protein_coding	PS_31
SPATA2	chr20	48519928	48532080	-	SPATA2	ENSG00000158480	protein_coding	PS_31
RNF114	chr20	48552948	48570429	+	RNF114	ENSG00000124226	protein_coding	PS_31
ZNF831	chr20	57766075	57834168	+	ZNF831	ENSG00000124203	protein_coding	IBD_90
RTEL1	chr20	62289163	62328416	+	RTEL1	ENSG00000258366	protein_coding	IBD_91
RTEL1-TNFRSF6B	chr20	62290653	62330037	+	RTEL1-TNFRSF6B	ENSG00000026036	protein_coding	IBD_91
TNFRSF6B	chr20	62328021	62330037	+	TNFRSF6B	ENSG00000243509	protein_coding	IBD_91
ARFRP1	chr20	62329996	62339355	+	ARFRP1	ENSG00000101246	protein_coding	IBD_91
ZGPAT	chr20	62338794	62370456	-	ZGPAT	ENSG00000197114	protein_coding	IBD_91
LIME1	chr20	62366815	62370456	+	LIME1	ENSG00000203896	protein_coding	IBD_91
SLC2A4RG	chr20	62369623	62374858	+	SLC2A4RG	ENSG00000125520	protein_coding	IBD_91
ZBTB46	chr20	62375019	62462597	-	ZBTB46	ENSG00000130584	protein_coding	IBD_91
RP4-583P15.10	chr20	62376040	62377309	+	RP4-583P15.10	ENSG00000229299	LncRNA_antisense	IBD_91
IFNGR2	chr21	34757299	34851655	+	IFNGR2	ENSG00000159128	protein_coding	CD_29
RCAN1	chr21	35885440	35987441	-	RCAN1	ENSG00000159200	protein_coding	RA_24
RUNX1	chr21	36160098	37357047	-	RUNX1	ENSG00000159216	protein_coding	JIA_14	RA_25
UBASH3A	chr21	43824008	43867791	+	UBASH3A	ENSG00000160185	protein_coding	CeD_30
XLOC_014113	chr21	45610321	45614187	-	XLOC_014113	xxxxxxxxxxxx	Cabili_LincRNA	IBD_94
XLOC_014114	chr21	45619131	45621216	-	XLOC_014114	xxxxxxxxxxxx	Cabili_LincRNA	IBD_94
XLOC_013967	chr21	45621172	45622579	+	XLOC_013967	xxxxxxxxxxxx	Cabili_LincRNA	IBD_94
AP001057.1	chr21	45621173	45622579	+	AP001057.1	ENSG00000232124	LncRNA_antisense	IBD_94
XLOC_014115	chr21	45626407	45627282	-	XLOC_014115	xxxxxxxxxxxx	Cabili_LincRNA	IBD_94
AP001058.3	chr21	45626408	45627282	-	AP001058.3	ENSG00000232698	LncRNA_LincRNA	IBD_94
XLOC_013968	chr21	45627832	45629968	+	XLOC_013968	xxxxxxxxxxxx	Cabili_LincRNA	IBD_94
ICOSLG	chr21	45642874	45660849	-	ICOSLG	ENSG00000160223	protein_coding	IBD_94
UBE2L3	chr22	21903736	21978323	-	UBE2L3	ENSG00000185651	protein_coding	CeD_31	IBD_95	JIA_15	PS_32
YDJC	chr22	21982378	21984353	-	YDJC	ENSG00000161179	protein_coding	CeD_31	IBD_95	JIA_15	PS_32
CCDC116	chr22	21987007	21991616	+	CCDC116	ENSG00000161180	protein_coding	CeD_31	IBD_95	JIA_15	PS_32
SDF2L1	chr22	21996550	21998587	+	SDF2L1	ENSG00000128228	protein_coding	CeD_31	IBD_95	JIA_15	PS_32
ZMAT5	chr22	30126945	30163000	+	ZMAT5	ENSG00000100319	protein_coding	IBD_96
UQCR10	chr22	30163358	30166402	+	UQCR10	ENSG00000184076	protein_coding	IBD_96
ASCC2	chr22	30184597	30234271	-	ASCC2	ENSG00000100325	protein_coding	IBD_96
MTMR3	chr22	30279144	31521442	+	MTMR3	ENSG00000100330	protein_coding	IBD_96
CTA-85E5.10	chr22	30404731	30476469	-	CTA-85E5.10	ENSG00000227117	LncRNA_processed_transcript	IBD_96
HORMAD2	chr22	30476163	30606866	+	HORMAD2	ENSG00000176635	protein_coding	IBD_96
RP3-438O4.4	chr22	30580633	30603098	-	RP3-438O4.4	ENSG00000225676	LncRNA_antisense	IBD_96
IL2RB	chr22	37515126	37571094	-	IL2RB	ENSG00000100385	protein_coding	JIA_16
XLOC_014246	chr22	39673784	39674133	+	XLOC_014246	xxxxxxxxxxxx	Cabili_LincRNA	IBD_97	PBC_18
XLOC_014379	chr22	39686315	39686778	-	XLOC_014379	xxxxxxxxxxxx	Cabili_LincRNA	IBD_97	PBC_18
XLOC_014247	chr22	39688992	39691568	+	XLOC_014247	xxxxxxxxxxxx	Cabili_LincRNA	IBD_97	PBC_18
RP3-333H23.8	chr22	39688993	39691568	+	RP3-333H23.8	ENSG00000224794	LncRNA_antisense	IBD_97	PBC_18
RPL3	chr22	39708887	39716394	-	RPL3	ENSG00000100316	protein_coding	PBC_18
SYNGR1	chr22	39745930	39781593	+	SYNGR1	ENSG00000100321	protein_coding	PBC_18
HAUS7	chrX	152713124	152760978	+	HAUS7	ENSG00000213397	protein_coding	CeD_32	RA_26
U82695.9	chrX	152751314	152752546	+	U82695.9	ENSG00000224963	protein_coding	CeD_32	RA_26
BGN	chrX	152760397	152775012	-	BGN	ENSG00000182492	protein_coding	CeD_32	RA_26
ATP2B3	chrX	152783134	152848397	+	ATP2B3	ENSG00000263148	protein_coding	CeD_32	RA_26
FAM58A	chrX	152853377	152865500	-	FAM58A	ENSG00000147382	protein_coding	CeD_32	RA_26
RP11-66N11.8	chrX	152864795	152869808	+	RP11-66N11.8	ENSG00000260081	LncRNA_antisense	CeD_32	RA_26
XLOC_008088	chrX	152864822	152869126	+	XLOC_008088	xxxxxxxxxxxx	Cabili_LincRNA	CeD_32	RA_26
XLOC_008089	chrX	152876148	152878380	+	XLOC_008089	xxxxxxxxxxxx	Cabili_LincRNA	CeD_32	RA_26
RP11-66N11.7	chrX	152876149	152878380	+	RP11-66N11.7	ENSG00000262076	LncRNA_LincRNA	CeD_32	RA_26
DUSP9	chrX	152907946	152916781	+	DUSP9	ENSG00000130829	protein_coding	CeD_32	RA_26
PNCK	chrX	152935185	152954465	-	PNCK	ENSG00000130822	protein_coding	CeD_32	RA_26
SLC6A8	chrX	152953554	152962048	-	SLC6A8	ENSG00000130821	protein_coding	CeD_32	RA_26
BCAP31	chrX	152965947	152990152	-	BCAP31	ENSG00000185825	protein_coding	CeD_32	RA_26
ABCD1	chrX	152990323	153010216	+	ABCD1	ENSG00000101986	protein_coding	CeD_32	RA_26
PLXNB3	chrX	153029651	153044801	+	PLXNB3	ENSG00000198753	protein_coding	CeD_32	RA_26
SRPK3	chrX	153041867	153051187	+	SRPK3	ENSG00000184343	protein_coding	CeD_32	RA_26
IDH3G	chrX	153051221	153059978	-	IDH3G	ENSG00000067829	protein_coding	CeD_32	RA_26
SSR4	chrX	153058971	153063960	-	SSR4	ENSG00000180879	protein_coding	CeD_32	RA_26
PDZD4	chrX	153067621	153096020	-	PDZD4	ENSG00000067840	protein_coding	CeD_32	RA_26
L1CAM	chrX	153126969	153174677	+	L1CAM	ENSG00000198910	protein_coding	CeD_32	RA_26
U52112.12	chrX	153146127	153154444	+	U52112.12	ENSG00000196987	protein_coding	CeD_32	RA_26
AVPR2	chrX	153167985	153172620	+	AVPR2	ENSG00000126895	protein_coding	CeD_32	RA_26
ARHGAP4	chrX	153172821	153200452	-	ARHGAP4	ENSG00000089820	protein_coding	CeD_32	RA_26
NAA10	chrX	153194695	153200676	-	NAA10	ENSG00000102030	protein_coding	CeD_32	RA_26
RENBP	chrX	153200716	153210232	-	RENBP	ENSG00000102032	protein_coding	CeD_32	RA_26
HCFC1	chrX	153213004	153237258	-	HCFC1	ENSG00000172534	protein_coding	CeD_32	RA_26
HCFC1-AS1	chrX	153234776	153235538	+	HCFC1-AS1	ENSG00000235802	LncRNA_antisense	CeD_32	RA_26
TMEM187	chrX	153237778	153248646	+	TMEM187	ENSG00000177854	protein_coding	CeD_32	RA_26
IRAK1	chrX	153275951	153285431	-	IRAK1	ENSG00000184216	protein_coding	CeD_32	RA_26
MECP2	chrX	153287024	153402578	-	MECP2	ENSG00000169057	protein_coding	CeD_32	RA_26
OPN1LW	chrX	153409698	153424507	+	OPN1LW	ENSG00000102076	protein_coding	CeD_32	RA_26
TEX28P2	chrX	153424682	153445634	-	TEX28P2	ENSG00000102080	protein_coding	CeD_32	RA_26
OPN1MW	chrX	153448107	153461633	+	OPN1MW	ENSG00000147380	protein_coding	CeD_32	RA_26
TEX28P1	chrX	153461812	153482755	-	TEX28P1	ENSG00000182242	protein_coding	CeD_32	RA_26
OPN1MW2	chrX	153485225	153498755	+	OPN1MW2	ENSG00000166160	protein_coding	CeD_32	RA_26
TEX28	chrX	153498930	153523796	-	TEX28	ENSG00000185254	protein_coding	CeD_32	RA_26
TKTL1	chrX	153524024	153558700	+	TKTL1	ENSG00000007350	protein_coding	CeD_32	RA_26
XLOC_008263	chrX	153562309	153563387	-	XLOC_008263	xxxxxxxxxxxx	Cabili_LincRNA	CeD_32	RA_26
XX-FW83128A1.2	chrX	153562310	153563387	-	XX-FW83128A1.2	ENSG00000231830	LncRNA_antisense	CeD_32	RA_26
FLNA	chrX	153576892	153603006	-	FLNA	ENSG00000196924	protein_coding	CeD_32	RA_26
EMD	chrX	153607557	153609883	+	EMD	ENSG00000102119	protein_coding	CeD_32	RA_26
RPL10	chrX	153618315	153637504	+	RPL10	ENSG00000147403	protein_coding	CeD_32	RA_26
DNASE1L1	chrX	153629579	153640449	+	DNASE1L1	ENSG00000013563	protein_coding	CeD_32	RA_26
TAZ	chrX	153639854	153650065	-	TAZ	ENSG00000102125	protein_coding	CeD_32	RA_26
ATP6AP1	chrX	153656978	153664862	+	ATP6AP1	ENSG00000071553	protein_coding	CeD_32	RA_26
GDI1	chrX	153665266	153671814	+	GDI1	ENSG00000203879	protein_coding	CeD_32	RA_26
FAM50A	chrX	153672473	153679002	+	FAM50A	ENSG00000071859	protein_coding	CeD_32	RA_26
PLXNA3	chrX	153686621	153701989	+	PLXNA3	ENSG00000130827	protein_coding	CeD_32	RA_26
LAGE3	chrX	153706028	153707596	-	LAGE3	ENSG00000196976	protein_coding	CeD_32	RA_26
UBL4A	chrX	153712056	153715009	-	UBL4A	ENSG00000102178	protein_coding	CeD_32	RA_26
SLC10A3	chrX	153715645	153719016	-	SLC10A3	ENSG00000126903	protein_coding	CeD_32	RA_26
FAM3A	chrX	153733350	153744566	-	FAM3A	ENSG00000071889	protein_coding	CeD_32	RA_26
WI2-89031B12.1	chrX	153746164	153746955	-	WI2-89031B12.1	ENSG00000261773	LncRNA_sense_overlapping	CeD_32	RA_26
