# Supplementary material for: Expression profiles of long non-coding RNAs located in autoimmune disease-associated regions reveal immune cell-type specificity
Source: Genome Med. 2014 Oct 28;6(10):88. doi: 10.1186/s13073-014-0088-0 (PMC4240855; doi:10.1186/s13073-014-0088-0)
Supplement: Additional file 10: Table S5. — List of protein-coding genes shared between diseases. For each disease a list of shared protein-coding genes is provided, as well as information of which disease the gene is shared with. CD, Crohn’s disease-specific; CeD, celiac disease; IBD-shared, inflammatory bowel disease shared by Crohn’s disease and ulcerative colitis; JIA, juvenile idiopathic arthritis; PBC, primary biliary cirrhosis; PS, psoriasis; PsCh, primary sclerosing cholangitis; RA, rheumatoid arthritis; UC, ulcerative colitis-specific. [file 13073_2014_88_MOESM10_ESM.xlsx]

## Sheet: Sheet1
	Prot-coding genes	CD	CeD	IBD	JIA	PBC	PS	PsCh	RA	UC
	CD		PTPRK	xxx	ANKRD55	xxx	xxx	xxx	ANKRD55	xxx
			RP11-73O6.4	xxx	AP4B1	xxx	xxx	xxx	AP4B1	xxx
			xxx	xxx	BCL2L15	xxx	xxx	xxx	BCL2L15	xxx
			xxx	xxx	DCLRE1B	xxx	xxx	xxx	DCLRE1B	xxx
			xxx	xxx	MAGI3	xxx	xxx	xxx	MAGI3	xxx
			xxx	xxx	PHTF1	xxx	xxx	xxx	PHTF1	xxx
			xxx	xxx	PTPN22	xxx	xxx	xxx	PTPN22	xxx
			xxx	xxx	RSBN1	xxx	xxx	xxx	RASGRP1	xxx
			xxx	xxx	xxx	xxx	xxx	xxx	RSBN1	xxx
	CeD	PTPRK		ADAD1	ACAD10	ACAD10	CCDC116	ACAD10	ABCD1	FAM213B
		RP11-73O6.4		C1orf106	ADAD1	ARHGAP31	ELMO1	ADAD1	ARHGAP4	MMEL1
		xxx		CACNA1S	ATXN2	ATXN2	ETS1	ATXN2	ATP2B3	TNFRSF14
		xxx		CCDC116	BRAP	BRAP	PUS10	BRAP	ATP6AP1	TTC34
		xxx		IL18R1	CCDC116	DDX6	SDF2L1	CD28	AVPR2	xxx
		xxx		IL18RAP	CUX2	RP11-162P23.2	UBE2L3	CUX2	BCAP31	xxx
		xxx		IL1R1	FAM109A	SH2B3	YDJC	FAM109A	BGN	xxx
		xxx		IL1RL1	IL2	STAT1	xxx	FAM213B	DNASE1L1	xxx
		xxx		IL1RL2	IL21	STAT4	xxx	IL2	DUSP9	xxx
		xxx		IL2	KIAA1109	TMEM39A	xxx	IL21	EMD	xxx
		xxx		IL21	PTPN2	xxx	xxx	KIAA1109	FAM213B	xxx
		xxx		KIAA1109	RP11-162P23.2	xxx	xxx	MMEL1	FAM3A	xxx
		xxx		KIF21B	SDF2L1	xxx	xxx	RP11-162P23.2	FAM50A	xxx
		xxx		PTPN2	SH2B3	xxx	xxx	SH2B3	FAM58A	xxx
		xxx		PUS10	STAT4	xxx	xxx	TNFRSF14	FLNA	xxx
		xxx		SDF2L1	UBE2L3	xxx	xxx	TTC34	GDI1	xxx
		xxx		SLC9A4	YDJC	xxx	xxx	xxx	HAUS7	xxx
		xxx		STAT4	ZFP36L1	xxx	xxx	xxx	HCFC1	xxx
		xxx		UBE2L3	xxx	xxx	xxx	xxx	IDH3G	xxx
		xxx		YDJC	xxx	xxx	xxx	xxx	IRAK1	xxx
		xxx		ZFP36L1	xxx	xxx	xxx	xxx	L1CAM	xxx
		xxx		ZMIZ1	xxx	xxx	xxx	xxx	LAGE3	xxx
		xxx		xxx	xxx	xxx	xxx	xxx	MECP2	xxx
		xxx		xxx	xxx	xxx	xxx	xxx	MMEL1	xxx
		xxx		xxx	xxx	xxx	xxx	xxx	NAA10	xxx
		xxx		xxx	xxx	xxx	xxx	xxx	OPN1LW	xxx
		xxx		xxx	xxx	xxx	xxx	xxx	OPN1MW	xxx
		xxx		xxx	xxx	xxx	xxx	xxx	OPN1MW2	xxx
		xxx		xxx	xxx	xxx	xxx	xxx	PDZD4	xxx
		xxx		xxx	xxx	xxx	xxx	xxx	PLXNB3	xxx
		xxx		xxx	xxx	xxx	xxx	xxx	PLXNA3	xxx
		xxx		xxx	xxx	xxx	xxx	xxx	PNCK	xxx
		xxx		xxx	xxx	xxx	xxx	xxx	PUS10	xxx
		xxx		xxx	xxx	xxx	xxx	xxx	RENBP	xxx
		xxx		xxx	xxx	xxx	xxx	xxx	RPL10	xxx
		xxx		xxx	xxx	xxx	xxx	xxx	SLC10A3	xxx
		xxx		xxx	xxx	xxx	xxx	xxx	SLC6A8	xxx
		xxx		xxx	xxx	xxx	xxx	xxx	SRPK3	xxx
		xxx		xxx	xxx	xxx	xxx	xxx	SSR4	xxx
		xxx		xxx	xxx	xxx	xxx	xxx	STAT4	xxx
		xxx		xxx	xxx	xxx	xxx	xxx	TAZ	xxx
		xxx		xxx	xxx	xxx	xxx	xxx	TEX28	xxx
		xxx		xxx	xxx	xxx	xxx	xxx	TEX28P1	xxx
		xxx		xxx	xxx	xxx	xxx	xxx	TEX28P2	xxx
		xxx		xxx	xxx	xxx	xxx	xxx	TKTL1	xxx
		xxx		xxx	xxx	xxx	xxx	xxx	TMEM187	xxx
		xxx		xxx	xxx	xxx	xxx	xxx	TNFRSF14	xxx
		xxx		xxx	xxx	xxx	xxx	xxx	TTC34	xxx
		xxx		xxx	xxx	xxx	xxx	xxx	U52112.12	xxx
		xxx		xxx	xxx	xxx	xxx	xxx	U82695.9	xxx
		xxx		xxx	xxx	xxx	xxx	xxx	UBL4A	xxx
	IBD	xxx	ADAD1		ADAD1	CDC37	CCDC116	ADAD1	CD40	xxx
		xxx	C1orf106		C5orf56	CRB1	CDC37	AMIGO3	CDC37	xxx
		xxx	CACNA1S		CCDC116	CTD-2369P2.12	CTD-2260A17.2	AMT	CTD-2369P2.12	xxx
		xxx	CCDC116		CDC37	DENND1B	CTD-2369P2.12	APEH	FDX1L	xxx
		xxx	IL18R1		CTD-2260A17.2	FDX1L	FDX1L	BACH2	FGFR1OP	xxx
		xxx	IL18RAP		CTD-2369P2.12	GSDMB	FYN	BSN	GSDMB	xxx
		xxx	IL1R1		ERAP2	ICAM3	ICAM3	CD226	ICAM3	xxx
		xxx	IL1RL1		FDX1L	IKZF3	IL23R	DAG1	IKZF3	xxx
		xxx	IL1RL2		ICAM3	ORMDL3	KIAA1919	DOK6	NCOA5	xxx
		xxx	IL2		IL2	PDE4A	PDE4A	GMPPB	ORMDL3	xxx
		xxx	IL21		IL21	PRM1	PRM1	GPX1	PDE4A	xxx
		xxx	KIAA1109		IL2RA	PRM2	PRM2	HDAC7	PUS10	xxx
		xxx	KIF21B		IRF1	RAVER1	PUS10	IL2	RAVER1	xxx
		xxx	PUS10		KIAA1109	RMI2	RAVER1	IL21	RNASET2	xxx
		xxx	PTPN2		LNPEP	SOCS1	REV3L	IL2RA	RP11-514O12.4	xxx
		xxx	SDF2L1		PDE4A	STAT4	RMI2	IP6K1	SLC12A5	xxx
		xxx	SLC9A4		PTPN2	TNP2	SDF2L1	KIAA1109	STAT4	xxx
		xxx	STAT4		RAVER1	TYK2	SLC16A10	MST1	TYK2	xxx
		xxx	UBE2L3		SDF2L1	ZPBP2	SOCS1	NICN1	ZPBP2	xxx
		xxx	YDJC		STAT4	xxx	TNP2	RHOA	xxx	xxx
		xxx	ZFP36L1		TYK2	xxx	TRAF3IP2	RNF123	xxx	xxx
		xxx	ZMIZ1		UBE2L3	xxx	TYK2	TCTA	xxx	xxx
		xxx	xxx		YDJC	xxx	UBE2L3	USP4	xxx	xxx
		xxx	xxx		ZFP36L1	xxx	YDJC	xxx	xxx	xxx
	JIA	ANKRD55	ACAD10	ADAD1		AC011475.1	AC011475.1	ACAD10	AC011475.1	xxx
		AP4B1	ADAD1	C5orf56		ACAD10	ANGPTL6	ADAD1	ANKRD55	xxx
		BCL2L15	ATXN2	CCDC116		ANGPTL6	AP1M2	ATXN2	AP1M2	xxx
		DCLRE1B	BRAP	CDC37		AP1M2	ATG4D	BRAP	AP4B1	xxx
		MAGI3	CCDC116	CTD-2260A17.2		ATG4D	C19orf38	CUX2	ATG4D	xxx
		PHTF1	CUX2	CTD-2369P2.12		ATXN2	C19orf66	FAM109A	BCL2L15	xxx
		PTPN22	FAM109A	ERAP2		BRAP	CCDC116	IL2	C19orf38	xxx
		RSBN1	IL2	FDX1L		C19orf38	CDC37	IL21	C19orf66	xxx
		xxx	IL21	ICAM3		C19orf66	CDKN2D	IL2RA	CDC37	xxx
		xxx	KIAA1109	IL2		CDC37	COL5A3	KIAA1109	CDKN2D	xxx
		xxx	PTPN2	IL21		CDKN2D	CTD-2260A17.2	RP11-162P23.2	COL5A3	xxx
		xxx	RP11-162P23.2	IL2RA		COL5A3	CTD-2369P2.12	SH2B3	CTD-2369P2.12	xxx
		xxx	SDF2L1	IRF1		CTD-2369P2.12	DNM2	xxx	DCLRE1B	xxx
		xxx	SH2B3	KIAA1109		DNM2	DNMT1	xxx	DNM2	xxx
		xxx	STAT4	LNPEP		DNMT1	EIF3G	xxx	DNMT1	xxx
		xxx	UBE2L3	PDE4A		EIF3G	FDX1L	xxx	EIF3G	xxx
		xxx	YDJC	PTPN2		FDX1L	ICAM1	xxx	FDX1L	xxx
		xxx	ZFP36L1	RAVER1		ICAM1	ICAM3	xxx	ICAM1	xxx
		xxx	xxx	SDF2L1		ICAM3	ICAM4	xxx	ICAM3	xxx
		xxx	xxx	STAT4		ICAM4	ICAM5	xxx	ICAM4	xxx
		xxx	xxx	TYK2		ICAM5	ILF3	xxx	ICAM5	xxx
		xxx	xxx	UBE2L3		ILF3	KEAP1	xxx	IL6R	xxx
		xxx	xxx	YDJC		KEAP1	KRI1	xxx	ILF3	xxx
		xxx	xxx	ZFP36L1		KRI1	MRPL4	xxx	KEAP1	xxx
		xxx	xxx	xxx		MRPL4	OLFM2	xxx	KRI1	xxx
		xxx	xxx	xxx		OLFM2	P2RY11	xxx	MAGI3	xxx
		xxx	xxx	xxx		P2RY11	PDE4A	xxx	MRPL4	xxx
		xxx	xxx	xxx		PDE4A	PPAN	xxx	OLFM2	xxx
		xxx	xxx	xxx		PPAN	PPAN-P2RY11	xxx	P2RY11	xxx
		xxx	xxx	xxx		PPAN-P2RY11	QTRT1	xxx	PDE4A	xxx
		xxx	xxx	xxx		QTRT1	RAVER1	xxx	PHTF1	xxx
		xxx	xxx	xxx		RAVER1	RDH8	xxx	PPAN	xxx
		xxx	xxx	xxx		RDH8	S1PR5	xxx	PPAN-P2RY11	xxx
		xxx	xxx	xxx		RP11-162P23.2	SDF2L1	xxx	PTPN22	xxx
		xxx	xxx	xxx		S1PR5	SLC44A2	xxx	QTRT1	xxx
		xxx	xxx	xxx		SH2B3	TMED1	xxx	RAVER1	xxx
		xxx	xxx	xxx		SLC44A2	TYK2	xxx	RDH8	xxx
		xxx	xxx	xxx		STAT4	UBE2L3	xxx	RSBN1	xxx
		xxx	xxx	xxx		TMED1	YDJC	xxx	RUNX1	xxx
		xxx	xxx	xxx		TYK2	ZGLP1	xxx	S1PR5	xxx
		xxx	xxx	xxx		ZGLP1	xxx	xxx	SLC44A2	xxx
		xxx	xxx	xxx		xxx	xxx	xxx	STAT4	xxx
		xxx	xxx	xxx		xxx	xxx	xxx	TMED1	xxx
		xxx	xxx	xxx		xxx	xxx	xxx	TYK2	xxx
		xxx	xxx	xxx		xxx	xxx	xxx	ZGLP1	xxx
	PBC	xxx	ACAD10	CDC37	AC011475.1		AC011475.1	ACAD10	AC011475.1	IRF5
		xxx	ARHGAP31	CRB1	ACAD10		ANGPTL6	ATXN2	ANGPTL6	NFKB1
		xxx	ATXN2	CTD-2369P2.12	ANGPTL6		AP1M2	BRAP	AP1M2	TNPO3
		xxx	BRAP	DENND1B	AP1M2		ATG4D	RP11-162P23.2	ATG4D	xxx
		xxx	DDX6	FDX1L	ATG4D		C19orf38	SH2B3	C19orf38	xxx
		xxx	RP11-162P23.2	GSDMB	ATXN2		C19orf66	xxx	C19orf66	xxx
		xxx	SH2B3	ICAM3	BRAP		CDC37	xxx	CDC37	xxx
		xxx	STAT1	IKZF3	C19orf38		CDKN2D	xxx	CDKN2D	xxx
		xxx	STAT4	ORMDL3	C19orf66		COL5A3	xxx	COL5A3	xxx
		xxx	TMEM39A	PDE4A	CDC37		CTD-2369P2.12	xxx	CTD-2369P2.12	xxx
		xxx	xxx	PRM1	CDKN2D		DNM2	xxx	DNM2	xxx
		xxx	xxx	PRM2	COL5A3		DNMT1	xxx	DNMT1	xxx
		xxx	xxx	RAVER1	CTD-2369P2.12		EIF3G	xxx	EIF3G	xxx
		xxx	xxx	RMI2	DNM2		FDX1L	xxx	FDX1L	xxx
		xxx	xxx	SOCS1	DNMT1		ICAM1	xxx	GSDMA	xxx
		xxx	xxx	STAT4	EIF3G		ICAM3	xxx	GSDMB	xxx
		xxx	xxx	TNP2	FDX1L		ICAM4	xxx	ICAM1	xxx
		xxx	xxx	TYK2	ICAM1		ICAM5	xxx	ICAM3	xxx
		xxx	xxx	ZPBP2	ICAM3		ILF3	xxx	ICAM4	xxx
		xxx	xxx	xxx	ICAM4		KEAP1	xxx	ICAM5	xxx
		xxx	xxx	xxx	ICAM5		KRI1	xxx	IKZF3	xxx
		xxx	xxx	xxx	ILF3		MRPL4	xxx	ILF3	xxx
		xxx	xxx	xxx	KEAP1		OLFM2	xxx	KEAP1	xxx
		xxx	xxx	xxx	KRI1		P2RY11	xxx	KRI1	xxx
		xxx	xxx	xxx	MRPL4		PDE4A	xxx	LRRC3C	xxx
		xxx	xxx	xxx	OLFM2		PPAN	xxx	MRPL4	xxx
		xxx	xxx	xxx	P2RY11		PPAN-P2RY11	xxx	OLFM2	xxx
		xxx	xxx	xxx	PDE4A		PRM1	xxx	ORMDL3	xxx
		xxx	xxx	xxx	PPAN		PRM2	xxx	P2RY11	xxx
		xxx	xxx	xxx	PPAN-P2RY11		QTRT1	xxx	PDE4A	xxx
		xxx	xxx	xxx	QTRT1		RAVER1	xxx	PPAN	xxx
		xxx	xxx	xxx	RAVER1		RDH8	xxx	PPAN-P2RY11	xxx
		xxx	xxx	xxx	RDH8		RMI2	xxx	QTRT1	xxx
		xxx	xxx	xxx	RP11-162P23.2		S1PR5	xxx	RAVER1	xxx
		xxx	xxx	xxx	S1PR5		SLC44A2	xxx	RDH8	xxx
		xxx	xxx	xxx	SH2B3		SOCS1	xxx	S1PR5	xxx
		xxx	xxx	xxx	SLC44A2		TMED1	xxx	SLC44A2	xxx
		xxx	xxx	xxx	STAT4		TNP2	xxx	STAT4	xxx
		xxx	xxx	xxx	TMED1		TYK2	xxx	TMED1	xxx
		xxx	xxx	xxx	TYK2		ZGLP1	xxx	TYK2	xxx
		xxx	xxx	xxx	ZGLP1		xxx	xxx	ZGLP1	xxx
		xxx	xxx	xxx	xxx		xxx	xxx	ZPBP2	xxx
	PS	xxx	CCDC116	CCDC116	AC011475.1	AC011475.1		xxx	AC011475.1	xxx
		xxx	ELMO1	CDC37	ANGPTL6	ANGPTL6		xxx	ANGPTL6	xxx
		xxx	ETS1	CTD-2260A17.2	AP1M2	AP1M2		xxx	AP1M2	xxx
		xxx	PUS10	CTD-2369P2.12	ATG4D	ATG4D		xxx	ATG4D	xxx
		xxx	SDF2L1	FDX1L	C19orf38	C19orf38		xxx	C19orf38	xxx
		xxx	UBE2L3	FYN	C19orf66	C19orf66		xxx	C19orf66	xxx
		xxx	YDJC	ICAM3	CCDC116	CDC37		xxx	CDC37	xxx
		xxx	xxx	IL23R	CDC37	CDKN2D		xxx	CDKN2D	xxx
		xxx	xxx	KIAA1919	CDKN2D	COL5A3		xxx	COL5A3	xxx
		xxx	xxx	PDE4A	COL5A3	CTD-2369P2.12		xxx	CTD-2369P2.12	xxx
		xxx	xxx	PRM1	CTD-2260A17.2	DNM2		xxx	DNM2	xxx
		xxx	xxx	PRM2	CTD-2369P2.12	DNMT1		xxx	DNMT1	xxx
		xxx	xxx	PUS10	DNM2	EIF3G		xxx	EIF3G	xxx
		xxx	xxx	RAVER1	DNMT1	FDX1L		xxx	FDX1L	xxx
		xxx	xxx	REV3L	EIF3G	ICAM1		xxx	ICAM1	xxx
		xxx	xxx	RMI2	FDX1L	ICAM3		xxx	ICAM3	xxx
		xxx	xxx	SDF2L1	ICAM1	ICAM4		xxx	ICAM4	xxx
		xxx	xxx	SLC16A10	ICAM3	ICAM5		xxx	ICAM5	xxx
		xxx	xxx	SOCS1	ICAM4	ILF3		xxx	ILF3	xxx
		xxx	xxx	TNP2	ICAM5	KEAP1		xxx	KEAP1	xxx
		xxx	xxx	TRAF3IP2	ILF3	KRI1		xxx	KRI1	xxx
		xxx	xxx	TYK2	KEAP1	MRPL4		xxx	MRPL4	xxx
		xxx	xxx	UBE2L3	KRI1	OLFM2		xxx	OLFM2	xxx
		xxx	xxx	YDJC	MRPL4	P2RY11		xxx	P2RY11	xxx
		xxx	xxx	xxx	OLFM2	PDE4A		xxx	PDE4A	xxx
		xxx	xxx	xxx	P2RY11	PPAN		xxx	PPAN	xxx
		xxx	xxx	xxx	PDE4A	PPAN-P2RY11		xxx	PPAN-P2RY11	xxx
		xxx	xxx	xxx	PPAN	PRM1		xxx	PUS10	xxx
		xxx	xxx	xxx	PPAN-P2RY11	PRM2		xxx	QTRT1	xxx
		xxx	xxx	xxx	QTRT1	QTRT1		xxx	RAVER1	xxx
		xxx	xxx	xxx	RAVER1	RAVER1		xxx	RDH8	xxx
		xxx	xxx	xxx	RDH8	RDH8		xxx	REL	xxx
		xxx	xxx	xxx	S1PR5	RMI2		xxx	S1PR5	xxx
		xxx	xxx	xxx	SDF2L1	S1PR5		xxx	SLC44A2	xxx
		xxx	xxx	xxx	SLC44A2	SLC44A2		xxx	TMED1	xxx
		xxx	xxx	xxx	TMED1	SOCS1		xxx	TYK2	xxx
		xxx	xxx	xxx	TYK2	TMED1		xxx	ZGLP1	xxx
		xxx	xxx	xxx	UBE2L3	TNP2		xxx	xxx	xxx
		xxx	xxx	xxx	YDJC	TYK2		xxx	xxx	xxx
		xxx	xxx	xxx	ZGLP1	ZGLP1		xxx	xxx	xxx
	PsCh	xxx	ACAD10	ADAD1	ACAD10	ACAD10	xxx		FAM213B	FAM213B
		xxx	ADAD1	AMIGO3	ADAD1	ATXN2	xxx		MMEL1	MMEL1
		xxx	ATXN2	AMT	ATXN2	BRAP	xxx		TNFRSF14	TNFRSF14
		xxx	BRAP	APEH	BRAP	RP11-162P23.2	xxx		TTC34	TTC34
		xxx	CD28	BACH2	CUX2	SH2B3	xxx		xxx	xxx
		xxx	CUX2	BSN	FAM109A	xxx	xxx		xxx	xxx
		xxx	FAM109A	CD226	IL2	xxx	xxx		xxx	xxx
		xxx	FAM213B	DAG1	IL21	xxx	xxx		xxx	xxx
		xxx	IL2	DOK6	IL2RA	xxx	xxx		xxx	xxx
		xxx	IL21	GMPPB	KIAA1109	xxx	xxx		xxx	xxx
		xxx	KIAA1109	GPX1	RP11-162P23.2	xxx	xxx		xxx	xxx
		xxx	MMEL1	HDAC7	SH2B3	xxx	xxx		xxx	xxx
		xxx	RP11-162P23.2	IL2	xxx	xxx	xxx		xxx	xxx
		xxx	SH2B3	IL21	xxx	xxx	xxx		xxx	xxx
		xxx	TNFRSF14	IL2RA	xxx	xxx	xxx		xxx	xxx
		xxx	TTC34	IP6K1	xxx	xxx	xxx		xxx	xxx
		xxx	xxx	KIAA1109	xxx	xxx	xxx		xxx	xxx
		xxx	xxx	MST1	xxx	xxx	xxx		xxx	xxx
		xxx	xxx	NICN1	xxx	xxx	xxx		xxx	xxx
		xxx	xxx	RHOA	xxx	xxx	xxx		xxx	xxx
		xxx	xxx	RNF123	xxx	xxx	xxx		xxx	xxx
		xxx	xxx	TCTA	xxx	xxx	xxx		xxx	xxx
		xxx	xxx	USP4	xxx	xxx	xxx		xxx	xxx
	RA	ANKRD55	ABCD1	CD40	AC011475.1	AC011475.1	AC011475.1	FAM213B		FAM213B
		AP4B1	ARHGAP4	CDC37	ANGPTL6	ANGPTL6	ANGPTL6	MMEL1		MMEL1
		BCL2L15	ATP2B3	CTD-2369P2.12	ANKRD55	AP1M2	AP1M2	TNFRSF14		TNFRSF14
		DCLRE1B	ATP6AP1	FDX1L	AP1M2	ATG4D	ATG4D	TTC34		TTC34
		MAGI3	AVPR2	FGFR1OP	AP4B1	C19orf38	C19orf38	xxx		xxx
		PHTF1	BCAP31	GSDMB	BCL2L15	C19orf66	C19orf66	xxx		xxx
		PTPN22	BGN	ICAM3	C19orf38	CDC37	CDC37	xxx		xxx
		RASGRP1	DNASE1L1	IKZF3	C19orf66	CDKN2D	CDKN2D	xxx		xxx
		RSBN1	DUSP9	NCOA5	CDC37	COL5A3	COL5A3	xxx		xxx
		xxx	EMD	ORMDL3	CDKN2D	CTD-2369P2.12	CTD-2369P2.12	xxx		xxx
		xxx	FAM213B	PDE4A	COL5A3	DNM2	DNM2	xxx		xxx
		xxx	FAM3A	PUS10	CTD-2369P2.12	DNMT1	DNMT1	xxx		xxx
		xxx	FAM50A	RAVER1	DCLRE1B	EIF3G	EIF3G	xxx		xxx
		xxx	FAM58A	RNASET2	DNM2	FDX1L	FDX1L	xxx		xxx
		xxx	FLNA	RP11-514O12.4	DNMT1	GSDMA	ICAM1	xxx		xxx
		xxx	GDI1	SLC12A5	EIF3G	GSDMB	ICAM3	xxx		xxx
		xxx	HAUS7	STAT4	FDX1L	ICAM1	ICAM4	xxx		xxx
		xxx	HCFC1	TYK2	ICAM1	ICAM3	ICAM5	xxx		xxx
		xxx	IDH3G	ZPBP2	ICAM3	ICAM4	ILF3	xxx		xxx
		xxx	IRAK1	xxx	ICAM4	ICAM5	KEAP1	xxx		xxx
		xxx	L1CAM	xxx	ICAM5	IKZF3	KRI1	xxx		xxx
		xxx	LAGE3	xxx	IL6R	ILF3	MRPL4	xxx		xxx
		xxx	MECP2	xxx	ILF3	KEAP1	OLFM2	xxx		xxx
		xxx	MMEL1	xxx	KEAP1	KRI1	P2RY11	xxx		xxx
		xxx	NAA10	xxx	KRI1	LRRC3C	PDE4A	xxx		xxx
		xxx	OPN1LW	xxx	MAGI3	MRPL4	PPAN	xxx		xxx
		xxx	OPN1MW	xxx	MRPL4	OLFM2	PPAN-P2RY11	xxx		xxx
		xxx	OPN1MW2	xxx	OLFM2	ORMDL3	PUS10	xxx		xxx
		xxx	PDZD4	xxx	P2RY11	P2RY11	QTRT1	xxx		xxx
		xxx	PLXNB3	xxx	PDE4A	PDE4A	RAVER1	xxx		xxx
		xxx	PLXNA3	xxx	PHTF1	PPAN	RDH8	xxx		xxx
		xxx	PNCK	xxx	PPAN	PPAN-P2RY11	REL	xxx		xxx
		xxx	PUS10	xxx	PPAN-P2RY11	QTRT1	S1PR5	xxx		xxx
		xxx	RENBP	xxx	PTPN22	RAVER1	SLC44A2	xxx		xxx
		xxx	RPL10	xxx	QTRT1	RDH8	TMED1	xxx		xxx
		xxx	SLC10A3	xxx	RAVER1	S1PR5	TYK2	xxx		xxx
		xxx	SLC6A8	xxx	RDH8	SLC44A2	ZGLP1	xxx		xxx
		xxx	SRPK3	xxx	RSBN1	STAT4	xxx	xxx		xxx
		xxx	SSR4	xxx	RUNX1	TMED1	xxx	xxx		xxx
		xxx	STAT4	xxx	S1PR5	TYK2	xxx	xxx		xxx
		xxx	TAZ	xxx	SLC44A2	ZGLP1	xxx	xxx		xxx
		xxx	TEX28	xxx	STAT4	ZPBP2	xxx	xxx		xxx
		xxx	TEX28P1	xxx	TMED1	xxx	xxx	xxx		xxx
		xxx	TEX28P2	xxx	TYK2	xxx	xxx	xxx		xxx
		xxx	TKTL1	xxx	ZGLP1	xxx	xxx	xxx		xxx
		xxx	TMEM187	xxx	xxx	xxx	xxx	xxx		xxx
		xxx	TNFRSF14	xxx	xxx	xxx	xxx	xxx		xxx
		xxx	TTC34	xxx	xxx	xxx	xxx	xxx		xxx
		xxx	U52112.12	xxx	xxx	xxx	xxx	xxx		xxx
		xxx	U82695.9	xxx	xxx	xxx	xxx	xxx		xxx
		xxx	UBL4A	xxx	xxx	xxx	xxx	xxx		xxx
	UC	xxx	FAM213B	xxx	xxx	IRF5	xxx	FAM213B	FAM213B
		xxx	MMEL1	xxx	xxx	NFKB1	xxx	MMEL1	MMEL1
		xxx	TNFRSF14	xxx	xxx	TNPO3	xxx	TNFRSF14	TNFRSF14
		xxx	TTC34	xxx	xxx	xxx	xxx	TTC34	TTC34
