# Supplementary material for: Expression profiles of long non-coding RNAs located in autoimmune disease-associated regions reveal immune cell-type specificity
Source: Genome Med. 2014 Oct 28;6(10):88. doi: 10.1186/s13073-014-0088-0 (PMC4240855; doi:10.1186/s13073-014-0088-0)
Supplement: Additional file 11: Table S6. — List of lncRNA genes shared between diseases. For each disease a list of shared lncRNAs (including information about the Gencode sub-classification) is provided, as well as information of which disease the gene is shared with. CD, Crohn’s disease-specific; CeD, celiac disease; IBD-shared, inflammatory bowel disease shared by Crohn’s disease and ulcerative colitis; JIA, juvenile idiopathic arthritis; PBC, primary biliary cirrhosis; PS, psoriasis; PsCh, primary sclerosing cholangitis; RA, rheumatoid arthritis; UC, ulcerative colitis-specific. [file 13073_2014_88_MOESM11_ESM.xlsx]

## Sheet: Sheet1
	LncRNAs	CD	CeD	IBD	JIA	PBC	PS	PsCh	RA	UC
	CD		xxx	xxx	AP4B1-AS1_lincRNA	xxx	RP1-111C20.3_lincRNA	xxx	AP4B1-AS1_lincRNA	xxx
			xxx	xxx	RP5-1073O3.2_antisense	xxx	xxx	xxx	RP11-275I4.1_antisense	xxx
			xxx	xxx	xxx	xxx	xxx	xxx	RP5-1073O3.2_antisense	xxx
	CeD	xxx		AC007271.3_antisense	IL21-AS1_antisense	AC067945.2_antisense	RP11-1007G5.2_lincRNA	IL21-AS1_antisense	HCFC1-AS1_antisense	RP13-436F16.1_antisense
		xxx		AC007278.2_sense_intronic	RP11-686G8.2_antisense	AC067945.4_processed_transcript	xxx	RP11-686G8.2_antisense	RP11-66N11.7_lincRNA	RP3-395M20.7_antisense
		xxx		AC007278.3_sense_intronic	RP11-973H7.1_lincRNA	AP002954.4_antisense	xxx	RP13-436F16.1_antisense	RP11-66N11.8_antisense	RP3-395M20.8_lincRNA
		xxx		IL21-AS1_antisense	RP11-973H7.4_lincRNA	CTD-2049J23.2_lincRNA	xxx	RP3-395M20.7_antisense	RP11-95M15.1_lincRNA	RP3-395M20.9_antisense
		xxx		RP11-168O16.1_lincRNA	RP11-973H7.5_lincRNA	RP11-686G8.2_antisense	xxx	RP3-395M20.8_lincRNA	RP13-436F16.1_antisense	xxx
		xxx		RP11-168O16.2_antisense	RP3-473L9.4_lincRNA	RP3-473L9.4_lincRNA	xxx	RP3-395M20.9_antisense	RP3-395M20.7_antisense	xxx
		xxx		RP11-95M15.1_lincRNA	xxx	xxx	xxx	RP3-473L9.4_lincRNA	RP3-395M20.8_lincRNA	xxx
		xxx		RP11-973H7.1_lincRNA	xxx	xxx	xxx	xxx	RP3-395M20.9_antisense	xxx
		xxx		RP11-973H7.4_lincRNA	xxx	xxx	xxx	xxx	U52111.14_antisense	xxx
		xxx		RP11-973H7.5_lincRNA	xxx	xxx	xxx	xxx	WI2-89031B12.1_sense_overlapping	xxx
		xxx		xxx	xxx	xxx	xxx	xxx	XX-FW83128A1.2_antisense	xxx
	IBD	xxx	AC007271.3_antisense		AC116366.6_antisense	RP11-387H17.4_lincRNA	C6orf3_antisense	AC099668.5_processed_transcript	RP11-387H17.4_lincRNA	xxx
		xxx	AC007278.2_sense_intronic		IL21-AS1_antisense	RP11-448G4.4_antisense	REV3L-IT1_sense_intronic	BSN-AS1_antisense	RP1-167A14.2_antisense	xxx
		xxx	AC007278.3_sense_intronic		RP11-536K7.5_antisense	RP11-485G7.5_antisense	RP11-428F8.2_antisense	BSN-AS2_lincRNA	RP11-94L15.2_lincRNA	xxx
		xxx	IL21-AS1_antisense		RP11-973H7.1_lincRNA	RP11-485G7.6_antisense	RP11-485G7.5_antisense	IL21-AS1_antisense	RP11-95M15.1_lincRNA	xxx
		xxx	RP11-168O16.1_lincRNA		RP11-973H7.4_lincRNA	RP11-75C23.1_antisense	RP11-485G7.6_antisense	NICN1-AS1_antisense	xxx	xxx
		xxx	RP11-168O16.2_antisense		RP11-973H7.5_lincRNA	RP11-94L15.2_lincRNA	RP5-1112D6.4_antisense	RHOA-IT1_sense_intronic	xxx	xxx
		xxx	RP11-95M15.1_lincRNA		xxx	RP3-333H23.8_antisense	TRAF3IP2-AS1_lincRNA	xxx	xxx	xxx
		xxx	RP11-973H7.1_lincRNA		xxx	xxx	xxx	xxx	xxx	xxx
		xxx	RP11-973H7.4_lincRNA		xxx	xxx	xxx	xxx	xxx	xxx
		xxx	RP11-973H7.5_lincRNA		xxx	xxx	xxx	xxx	xxx	xxx
	JIA	AP4B1-AS1_lincRNA	IL21-AS1_antisense	AC116366.6_antisense		CTC-429L19.3_sense_intronic	CTC-429L19.3_sense_intronic	IL21-AS1_antisense	AP4B1-AS1_lincRNA	xxx
		RP5-1073O3.2_antisense	RP11-686G8.2_antisense	IL21-AS1_antisense		CTD-2240E14.4_antisense	CTD-2240E14.4_antisense	RP11-686G8.2_antisense	CTC-429L19.3_sense_intronic	xxx
		xxx	RP11-973H7.1_lincRNA	RP11-536K7.5_antisense		CTD-2369P2.4_antisense	CTD-2369P2.4_antisense	RP3-473L9.4_lincRNA	CTD-2240E14.4_antisense	xxx
		xxx	RP11-973H7.4_lincRNA	RP11-973H7.1_lincRNA		CTD-2369P2.5_antisense	CTD-2369P2.5_antisense	xxx	CTD-2369P2.4_antisense	xxx
		xxx	RP11-973H7.5_lincRNA	RP11-973H7.4_lincRNA		CTD-2369P2.8_antisense	CTD-2369P2.8_antisense	xxx	CTD-2369P2.5_antisense	xxx
		xxx	RP3-473L9.4_lincRNA	RP11-973H7.5_lincRNA		CTD-2553C6.1_antisense	CTD-2553C6.1_antisense	xxx	CTD-2369P2.8_antisense	xxx
		xxx	xxx	xxx		ILF3-AS1_lincRNA	ILF3-AS1_lincRNA	xxx	CTD-2553C6.1_antisense	xxx
		xxx	xxx	xxx		RP11-686G8.2_antisense	S1PR2_lincRNA	xxx	ILF3-AS1_lincRNA	xxx
		xxx	xxx	xxx		RP3-473L9.4_lincRNA	xxx	xxx	RP5-1073O3.2_antisense	xxx
		xxx	xxx	xxx		S1PR2_lincRNA	xxx	xxx	S1PR2_lincRNA	xxx
	PBC	xxx	AC067945.2_antisense	RP11-387H17.4_lincRNA	CTC-429L19.3_sense_intronic		CTC-429L19.3_sense_intronic	RP11-686G8.2_antisense	CTC-429L19.3_sense_intronic	xxx
		xxx	AC067945.4_processed_transcript	RP11-448G4.4_antisense	CTD-2240E14.4_antisense		CTD-2240E14.4_antisense	RP3-473L9.4_lincRNA	CTD-2240E14.4_antisense	xxx
		xxx	AP002954.4_antisense	RP11-485G7.5_antisense	CTD-2369P2.4_antisense		CTD-2369P2.4_antisense	xxx	CTD-2369P2.4_antisense	xxx
		xxx	CTD-2049J23.2_lincRNA	RP11-485G7.6_antisense	CTD-2369P2.5_antisense		CTD-2369P2.5_antisense	xxx	CTD-2369P2.5_antisense	xxx
		xxx	RP11-686G8.2_antisense	RP11-75C23.1_antisense	CTD-2369P2.8_antisense		CTD-2369P2.8_antisense	xxx	CTD-2369P2.8_antisense	xxx
		xxx	RP3-473L9.4_lincRNA	RP11-94L15.2_lincRNA	CTD-2553C6.1_antisense		CTD-2553C6.1_antisense	xxx	CTD-2553C6.1_antisense	xxx
		xxx	xxx	RP3-333H23.8_antisense	ILF3-AS1_lincRNA		ILF3-AS1_lincRNA	xxx	ILF3-AS1_lincRNA	xxx
		xxx	xxx	xxx	RP11-686G8.2_antisense		RP11-485G7.5_antisense	xxx	RP11-387H17.4_lincRNA	xxx
		xxx	xxx	xxx	RP3-473L9.4_lincRNA		RP11-485G7.6_antisense	xxx	RP11-94L15.2_lincRNA	xxx
		xxx	xxx	xxx	S1PR2_lincRNA		S1PR2_lincRNA	xxx	S1PR2_lincRNA	xxx
	PS	RP1-111C20.3_lincRNA	RP11-1007G5.2_lincRNA	C6orf3_antisense	CTC-429L19.3_sense_intronic	CTC-429L19.3_sense_intronic		xxx	AC010733.4_lincRNA	xxx
		xxx	xxx	REV3L-IT1_sense_intronic	CTD-2240E14.4_antisense	CTD-2240E14.4_antisense		xxx	CTC-429L19.3_sense_intronic	xxx
		xxx	xxx	RP11-428F8.2_antisense	CTD-2369P2.4_antisense	CTD-2369P2.4_antisense		xxx	CTD-2240E14.4_antisense	xxx
		xxx	xxx	RP11-485G7.5_antisense	CTD-2369P2.5_antisense	CTD-2369P2.5_antisense		xxx	CTD-2369P2.4_antisense	xxx
		xxx	xxx	RP11-485G7.6_antisense	CTD-2369P2.8_antisense	CTD-2369P2.8_antisense		xxx	CTD-2369P2.5_antisense	xxx
		xxx	xxx	RP5-1112D6.4_antisense	CTD-2553C6.1_antisense	CTD-2553C6.1_antisense		xxx	CTD-2369P2.8_antisense	xxx
		xxx	xxx	TRAF3IP2-AS1_lincRNA	ILF3-AS1_lincRNA	ILF3-AS1_lincRNA		xxx	CTD-2553C6.1_antisense	xxx
		xxx	xxx	xxx	S1PR2_lincRNA	RP11-485G7.5_antisense		xxx	ILF3-AS1_lincRNA	xxx
		xxx	xxx	xxx	xxx	RP11-485G7.6_antisense		xxx	RP11-373L24.1_lincRNA	xxx
		xxx	xxx	xxx	xxx	S1PR2_lincRNA		xxx	S1PR2_lincRNA	xxx
	PsCh	xxx	IL21-AS1_antisense	AC099668.5_processed_transcript	IL21-AS1_antisense	CTC-429L19.3_sense_intronic	xxx		RP13-436F16.1_antisense	RP13-436F16.1_antisense
		xxx	RP11-686G8.2_antisense	BSN-AS1_antisense	RP11-686G8.2_antisense	CTD-2240E14.4_antisense	xxx		RP3-395M20.7_antisense	RP3-395M20.7_antisense
		xxx	RP13-436F16.1_antisense	BSN-AS2_lincRNA	RP3-473L9.4_lincRNA	CTD-2369P2.4_antisense	xxx		RP3-395M20.8_lincRNA	RP3-395M20.8_lincRNA
		xxx	RP3-395M20.7_antisense	IL21-AS1_antisense	xxx	CTD-2369P2.5_antisense	xxx		RP3-395M20.9_antisense	RP3-395M20.9_antisense
		xxx	RP3-395M20.8_lincRNA	NICN1-AS1_antisense	xxx	CTD-2369P2.8_antisense	xxx		xxx	xxx
		xxx	RP3-395M20.9_antisense	RHOA-IT1_sense_intronic	xxx	CTD-2553C6.1_antisense	xxx		xxx	xxx
		xxx	RP3-473L9.4_lincRNA	xxx	xxx	ILF3-AS1_lincRNA	xxx		xxx	xxx
		xxx	xxx	xxx	xxx	RP11-387H17.4_lincRNA	xxx		xxx	xxx
		xxx	xxx	xxx	xxx	RP11-94L15.2_lincRNA	xxx		xxx	xxx
		xxx	xxx	xxx		S1PR2_lincRNA	xxx		xxx	xxx
	RA	AP4B1-AS1_lincRNA	HCFC1-AS1_antisense	RP11-387H17.4_lincRNA	AP4B1-AS1_lincRNA	CTC-429L19.3_sense_intronic	AC010733.4_lincRNA	RP13-436F16.1_antisense		RP13-436F16.1_antisense
		RP11-275I4.1_antisense	RP11-66N11.7_lincRNA	RP1-167A14.2_antisense	CTC-429L19.3_sense_intronic	CTD-2240E14.4_antisense	CTC-429L19.3_sense_intronic	RP3-395M20.7_antisense		RP3-395M20.7_antisense
		RP5-1073O3.2_antisense	RP11-66N11.8_antisense	RP11-94L15.2_lincRNA	CTD-2240E14.4_antisense	CTD-2369P2.4_antisense	CTD-2240E14.4_antisense	RP3-395M20.8_lincRNA		RP3-395M20.8_lincRNA
		xxx	RP11-95M15.1_lincRNA	RP11-95M15.1_lincRNA	CTD-2369P2.4_antisense	CTD-2369P2.5_antisense	CTD-2369P2.4_antisense	RP3-395M20.9_antisense		RP3-395M20.9_antisense
		xxx	RP13-436F16.1_antisense	xxx	CTD-2369P2.5_antisense	CTD-2369P2.8_antisense	CTD-2369P2.5_antisense	xxx		xxx
		xxx	RP3-395M20.7_antisense	xxx	CTD-2369P2.8_antisense	CTD-2553C6.1_antisense	CTD-2369P2.8_antisense	xxx		xxx
		xxx	RP3-395M20.8_lincRNA	xxx	CTD-2553C6.1_antisense	ILF3-AS1_lincRNA	CTD-2553C6.1_antisense	xxx		xxx
		xxx	RP3-395M20.9_antisense	xxx	ILF3-AS1_lincRNA	RP11-387H17.4_lincRNA	ILF3-AS1_lincRNA	xxx		xxx
		xxx	U52111.14_antisense	xxx	RP5-1073O3.2_antisense	RP11-94L15.2_lincRNA	RP11-373L24.1_lincRNA	xxx		xxx
		xxx	WI2-89031B12.1_sense_overlapping	xxx	S1PR2_lincRNA	S1PR2_lincRNA	S1PR2_lincRNA	xxx		xxx
		xxx	XX-FW83128A1.2_antisense	xxx	xxx	xxx	xxx			xxx
	UC	xxx	RP13-436F16.1_antisense	xxx	xxx	xxx	xxx	RP13-436F16.1_antisense	RP13-436F16.1_antisense
		xxx	RP3-395M20.7_antisense	xxx	xxx	xxx	xxx	RP3-395M20.7_antisense	RP3-395M20.7_antisense
		xxx	RP3-395M20.8_lincRNA	xxx	xxx	xxx	xxx	RP3-395M20.8_lincRNA	RP3-395M20.8_lincRNA
		xxx	RP3-395M20.9_antisense	xxx	xxx	xxx	xxx	RP3-395M20.9_antisense	RP3-395M20.9_antisense
