# Supplementary material for: Expression profiles of long non-coding RNAs located in autoimmune disease-associated regions reveal immune cell-type specificity
Source: Genome Med. 2014 Oct 28;6(10):88. doi: 10.1186/s13073-014-0088-0 (PMC4240855; doi:10.1186/s13073-014-0088-0)
Supplement: Additional file 12: Table S7. — List of lncRNA genes shared by two or more AIDs. All AID-shared lncRNAs (LncRNA ID_GencodeV14, n = 61) are characterized by an identification number used in the Ensembl database (Gene_ID_Ensembl), chromosome number (Chr), genome coordinates of the beginning in human genome build 19 (Start (hg19)) and end (End (hg19)), the strand specification (Strand) and the list of names of AIDs (CD, Crohn’s disease-specific; CeD, celiac disease; IBD-shared, inflammatory bowel disease shared by Crohn’s disease and ulcerative colitis; JIA, juvenile idiopathic arthritis; PBC, primary biliary cirrhosis; PS, psoriasis; PsCh, primary sclerosing cholangitis; RA, rheumatoid arthritis; UC, ulcerative colitis-specific) in which a particular gene is located. [file 13073_2014_88_MOESM12_ESM.xlsx]

## Sheet: Sheet1
LncRNAs genes: gene ID (Encode)	Gene ID (Ensembl)	Chr	START (hg19)	END (hg19)	Associated AID
IL21-AS1	ENSG00000227145	chr4	123540138	123610311	CeD_14	IBD_22	JIA_4	PsCh_4
RP3-473L9.4	ENSG00000257595	chr12	111807086	111841114	CeD_25	JIA_10	PBC_11	PsCh_9
RP11-686G8.2	ENSG00000258099	chr12	112037302	112038060	CeD_25	JIA_10	PBC_11	PsCh_9
CTD-2553C6.1	ENSG00000267650	chr19	10106673	10107839	JIA_13	PBC_17	PS_30	RA_22
CTD-2240E14.4	ENSG00000267387	chr19	10199708	10201053	JIA_13	PBC_17	PS_30	RA_22
S1PR2	ENSG00000175898	chr19	10332111	10333870	JIA_13	PBC_17	PS_30	RA_22
CTD-2369P2.5	ENSG00000266978	chr19	10362944	10395784	JIA_13	PBC_17	PS_30	RA_22
CTD-2369P2.4	ENSG00000267105	chr19	10369785	10370721	JIA_13	PBC_17	PS_30	RA_22
CTD-2369P2.8	ENSG00000267607	chr19	10396477	10399695	JIA_13	PBC_17	PS_30	RA_22
CTC-429L19.3	ENSG00000267197	chr19	10601015	10601676	JIA_13	PBC_17	PS_30	RA_22
ILF3-AS1	ENSG00000267100	chr19	10762538	10764520	JIA_13	PBC_17	PS_30	RA_22
RP3-395M20.8	ENSG00000238164	chr1	2481359	2488470	CeD_1	PsCh_1	RA_1	UC_1
RP3-395M20.7	ENSG00000225931	chr1	2497849	2508811	CeD_1	PsCh_1	RA_1	UC_1
RP3-395M20.9	ENSG00000228037	chr1	2512999	2515972	CeD_1	PsCh_1	RA_1	UC_1
RP13-436F16.1	ENSG00000237058	chr1	2564007	2568059	CeD_1	PsCh_1	RA_1	UC_1
RP11-973H7.5	ENSG00000266961	chr18	12738964	12750067	CeD_29	IBD_80	JIA_12
RP11-973H7.4	ENSG00000267654	chr18	12739489	12749420	CeD_29	IBD_80	JIA_12
RP11-973H7.1	ENSG00000260302	chr18	12774650	12775922	CeD_29	IBD_80	JIA_12
RP11-485G7.5	ENSG00000263080	chr16	11435666	11439068	IBD_72	PBC_13	PS_24
RP11-485G7.6	ENSG00000262703	chr16	11442000	11443178	IBD_72	PBC_13	PS_24
RP11-95M15.1	ENSG00000230533	chr6	137994597	137995691	CeD_17	IBD_35	RA_12
RP11-94L15.2	ENSG00000264198	chr17	37913974	37920089	IBD_77	PBC_15	RA_21
RP11-387H17.4	ENSG00000264968	chr17	38083995	38095854	IBD_77	PBC_15	RA_21
RP5-1073O3.2	ENSG00000231128	chr1	114355001	114371793	CD_2	JIA_1	RA_4
AP4B1-AS1	ENSG00000226167	chr1	114399257	114443859	CD_2	JIA_1	RA_4
AC007271.3	ENSG00000226925	chr2	102789081	102798568	CeD_6	IBD_16
AC007278.2	ENSG00000236525	chr2	103050417	103051800	CeD_6	IBD_16
AC007278.3	ENSG00000234389	chr2	103055173	103056935	CeD_6	IBD_16
RP11-168O16.1	ENSG00000229191	chr1	200993077	200997920	CeD_4	IBD_9
RP11-168O16.2	ENSG00000234132	chr1	201004224	201012201	CeD_4	IBD_9
AC116366.5	ENSG00000238160	chr5	131755108	131762406	IBD_26	JIA_7
AC116366.6	ENSG00000234290	chr5	131804579	131808735	IBD_26	JIA_7
RP11-536K7.5	ENSG00000229664	chr10	6067941	6078390	IBD_47	JIA_8
RP3-333H23.8	ENSG00000224794	chr22	39688993	39691568	IBD_97	PBC_18
RP11-75C23.1	ENSG00000230260	chr1	197407106	197416599	IBD_8	PBC_2
RP11-448G4.4	ENSG00000224901	chr1	197726449	197731095	IBD_8	PBC_2
AC067945.2	ENSG00000230686	chr2	191882680	191883805	CeD_8	PBC_3
AC067945.4	ENSG00000231858	chr2	191886252	191897040	CeD_8	PBC_3
CTD-2049J23.2	ENSG00000244040	chr3	159631189	159943086	CeD_12	PBC_5
AP002954.4	ENSG00000255422	chr11	118575316	118620973	CeD_23	PBC_9
RP11-428F8.2	ENSG00000231046	chr6	111548950	111580237	IBD_34	PS_14
RP5-1112D6.4	ENSG00000230177	chr6	111599135	111599945	IBD_34	PS_14
REV3L-IT1	ENSG00000229276	chr6	111681844	111682810	IBD_34	PS_14
TRAF3IP2-AS1	ENSG00000231889	chr6	111804714	111919505	IBD_34	PS_14
C6orf3	ENSG00000255389	chr6	111921078	111923498	IBD_34	PS_14
RP1-111C20.3	ENSG00000226032	chr6	159485760	159486305	CD_17	PS_16
RP11-1007G5.2	ENSG00000254588	chr11	128396037	128400284	CeD_24	PS_21
RHOA-IT1	ENSG00000235908	chr3	49402578	49404439	IBD_21	PsCh_3
NICN1-AS1	ENSG00000235261	chr3	49460379	49461864	IBD_21	PsCh_3
BSN-AS2	ENSG00000226913	chr3	49586739	49591799	IBD_21	PsCh_3
BSN-AS1	ENSG00000235120	chr3	49677916	49679202	IBD_21	PsCh_3
AC099668.5	ENSG00000259970	chr3	49721913	49722416	IBD_21	PsCh_3
RP1-167A14.2	ENSG00000227598	chr6	167383114	167412553	IBD_37	RA_13
RP11-275I4.1	ENSG00000259598	chr15	38816271	38826856	CD_23	RA_18
RP11-66N11.8	ENSG00000260081	chrX	152864795	152869808	CeD_32	RA_26
RP11-66N11.7	ENSG00000262076	chrX	152876149	152878380	CeD_32	RA_26
HCFC1-AS1	ENSG00000235802	chrX	153234776	153235538	CeD_32	RA_26
XX-FW83128A1.2	ENSG00000231830	chrX	153562310	153563387	CeD_32	RA_26
WI2-89031B12.1	ENSG00000261773	chrX	153746164	153746955	CeD_32	RA_26
AC010733.4	ENSG00000228414	chr2	61052267	61108449	PS_6	RA_6
RP11-373L24.1	ENSG00000267520	chr2	61153044	61155287	PS_6	RA_6
