# Supplementary material for: Expression profiles of long non-coding RNAs located in autoimmune disease-associated regions reveal immune cell-type specificity
Source: Genome Med. 2014 Oct 28;6(10):88. doi: 10.1186/s13073-014-0088-0 (PMC4240855; doi:10.1186/s13073-014-0088-0)
Supplement: Additional file 13: Table S8. — List of protein-coding genes shared by two or more AIDs. All AID shared protein-coding genes (Prot-coding ID_GencodeV14, n = 186) are characterized by identification number used in the Ensembl database (Gene ID (Ensembl)), the chromosome number (Chr), the genome coordinates of the beginning in human genome build 19 (START (hg19)) and end (END (hg19)), the strand specification (Strand) and the list of names of AIDs (CD, Crohn’s disease-specific; CeD, celiac disease; IBD-shared, inflammatory bowel disease shared by Crohn’s disease and ulcerative colitis; JIA, juvenile idiopathic arthritis; PBC, primary biliary cirrhosis; PS, psoriasis; PsCh, primary sclerosing cholangitis; RA, rheumatoid arthritis; UC, ulcerative colitis-specific) in which a particular gene is located. [file 13073_2014_88_MOESM13_ESM.xlsx]

## Sheet: Sheet1
Prot-coding genes: Gene ID (Encode)	Gene ID (Ensembl)	Chr	START (hg19)	END (hg19)	Associated AIDs
FDX1L	ENSG00000267673	chr19	10420721	10426691	IBD_83	JIA_13	PBC_17	PS_30	RA_22
CTD-2369P2.12	ENSG00000267303	chr19	10426147	10431354	IBD_83	JIA_13	PBC_17	PS_30	RA_22
RAVER1	ENSG00000161847	chr19	10426888	10444316	IBD_83	JIA_13	PBC_17	PS_30	RA_22
ICAM3	ENSG00000076662	chr19	10444452	10450499	IBD_83	JIA_13	PBC_17	PS_30	RA_22
TYK2	ENSG00000105397	chr19	10461209	10491352	IBD_83	JIA_13	PBC_17	PS_30	RA_22
CDC37	ENSG00000105401	chr19	10501810	10530797	IBD_83	JIA_13	PBC_17	PS_30	RA_22
PDE4A	ENSG00000065989	chr19	10527449	10580305	IBD_83	JIA_13	PBC_17	PS_30	RA_22
STAT4	ENSG00000138378	chr2	191894302	192016322	CeD_8	IBD_17	JIA_3	PBC_3	RA_8
UBE2L3	ENSG00000185651	chr22	21903736	21978323	CeD_31	IBD_95	JIA_15	PS_32
YDJC	ENSG00000161179	chr22	21982378	21984353	CeD_31	IBD_95	JIA_15	PS_32
CCDC116	ENSG00000161180	chr22	21987007	21991616	CeD_31	IBD_95	JIA_15	PS_32
SDF2L1	ENSG00000128228	chr22	21996550	21998587	CeD_31	IBD_95	JIA_15	PS_32
KIAA1109	ENSG00000138688	chr4	123073488	123283913	CeD_14	IBD_22	JIA_4	PsCh_4
ADAD1	ENSG00000164113	chr4	123300121	123350957	CeD_14	IBD_22	JIA_4	PsCh_4
IL2	ENSG00000109471	chr4	123372625	123377880	CeD_14	IBD_22	JIA_4	PsCh_4
IL21	ENSG00000138684	chr4	123533783	123542224	CeD_14	IBD_22	JIA_4	PsCh_4
SH2B3	ENSG00000111252	chr12	111843752	111889427	CeD_25	JIA_10	PBC_11	PsCh_9
ATXN2	ENSG00000204842	chr12	111890018	112037480	CeD_25	JIA_10	PBC_11	PsCh_9
BRAP	ENSG00000089234	chr12	112080797	112123790	CeD_25	JIA_10	PBC_11	PsCh_9
ACAD10	ENSG00000111271	chr12	112123857	112194903	CeD_25	JIA_10	PBC_11	PsCh_9
RP11-162P23.2	ENSG00000257767	chr12	112193470	112229222	CeD_25	JIA_10	PBC_11	PsCh_9
OLFM2	ENSG00000175354	chr19	9964394	10047228	JIA_13	PBC_17	PS_30	RA_22
COL5A3	ENSG00000080573	chr19	10070237	10121147	JIA_13	PBC_17	PS_30	RA_22
RDH8	ENSG00000080511	chr19	10123925	10132955	JIA_13	PBC_17	PS_30	RA_22
C19orf66	ENSG00000130813	chr19	10196798	10203928	JIA_13	PBC_17	PS_30	RA_22
ANGPTL6	ENSG00000130812	chr19	10203014	10213472	JIA_13	PBC_17	PS_30	RA_22
PPAN-P2RY11	ENSG00000243207	chr19	10216899	10225456	JIA_13	PBC_17	PS_30	RA_22
PPAN	ENSG00000130810	chr19	10216965	10225414	JIA_13	PBC_17	PS_30	RA_22
P2RY11	ENSG00000244165	chr19	10222214	10226048	JIA_13	PBC_17	PS_30	RA_22
EIF3G	ENSG00000130811	chr19	10225693	10230596	JIA_13	PBC_17	PS_30	RA_22
DNMT1	ENSG00000130816	chr19	10244021	10341962	JIA_13	PBC_17	PS_30	RA_22
MRPL4	ENSG00000105364	chr19	10362577	10370721	JIA_13	PBC_17	PS_30	RA_22
ICAM1	ENSG00000090339	chr19	10381511	10397291	JIA_13	PBC_17	PS_30	RA_22
ICAM4	ENSG00000105371	chr19	10397643	10399198	JIA_13	PBC_17	PS_30	RA_22
ICAM5	ENSG00000105376	chr19	10400657	10407454	JIA_13	PBC_17	PS_30	RA_22
ZGLP1	ENSG00000220201	chr19	10415479	10420556	JIA_13	PBC_17	PS_30	RA_22
KEAP1	ENSG00000079999	chr19	10596796	10614417	JIA_13	PBC_17	PS_30	RA_22
S1PR5	ENSG00000180739	chr19	10623623	10628607	JIA_13	PBC_17	PS_30	RA_22
ATG4D	ENSG00000130734	chr19	10654571	10664094	JIA_13	PBC_17	PS_30	RA_22
KRI1	ENSG00000129347	chr19	10663761	10676713	JIA_13	PBC_17	PS_30	RA_22
CDKN2D	ENSG00000129355	chr19	10677138	10679735	JIA_13	PBC_17	PS_30	RA_22
AP1M2	ENSG00000129354	chr19	10683347	10697991	JIA_13	PBC_17	PS_30	RA_22
SLC44A2	ENSG00000129353	chr19	10713133	10755235	JIA_13	PBC_17	PS_30	RA_22
AC011475.1	ENSG00000226104	chr19	10751715	10752093	JIA_13	PBC_17	PS_30	RA_22
ILF3	ENSG00000129351	chr19	10764937	10803093	JIA_13	PBC_17	PS_30	RA_22
QTRT1	ENSG00000213339	chr19	10812106	10824113	JIA_13	PBC_17	PS_30	RA_22
DNM2	ENSG00000079805	chr19	10828755	10944164	JIA_13	PBC_17	PS_30	RA_22
TMED1	ENSG00000099203	chr19	10943114	10946994	JIA_13	PBC_17	PS_30	RA_22
C19orf38	ENSG00000214212	chr19	10947251	10980466	JIA_13	PBC_17	PS_30	RA_22
PUS10	ENSG00000162927	chr2	61169104	61245389	CeD_5	IBD_14	PS_6	RA_6
TNFRSF14	ENSG00000157873	chr1	2487078	2497061	CeD_1	PsCh_1	RA_1	UC_1
FAM213B	ENSG00000157870	chr1	2517930	2522908	CeD_1	PsCh_1	RA_1	UC_1
MMEL1	ENSG00000142606	chr1	2522078	2564481	CeD_1	PsCh_1	RA_1	UC_1
TTC34	ENSG00000215912	chr1	2567415	2718286	CeD_1	PsCh_1	RA_1	UC_1
ZFP36L1	ENSG00000185650	chr14	69254377	69263190	CeD_26	IBD_68	JIA_11
PTPN2	ENSG00000175354	chr18	12785477	12929642	CeD_29	IBD_80	JIA_12
RMI2	ENSG00000175643	chr16	11343476	11445619	IBD_72	PBC_13	PS_24
SOCS1	ENSG00000185338	chr16	11348262	11350036	IBD_72	PBC_13	PS_24
TNP2	ENSG00000178279	chr16	11361605	11363390	IBD_72	PBC_13	PS_24
PRM2	ENSG00000122304	chr16	11369496	11370337	IBD_72	PBC_13	PS_24
PRM1	ENSG00000175646	chr16	11374693	11375207	IBD_72	PBC_13	PS_24
CTD-2260A17.2	ENSG00000247121	chr5	96149731	96271513	IBD_25	JIA_6	PS_9
IL2RA	ENSG00000134460	chr10	6052652	6104333	IBD_47	JIA_8	PsCh_6
CUX2	ENSG00000111249	chr12	111471828	111788358	CeD_25	JIA_10	PsCh_9
FAM109A	ENSG00000198324	chr12	111798339	111806925	CeD_25	JIA_10	PsCh_9
ANKRD55	ENSG00000164512	chr5	55395507	55529186	CD_11	JIA_5	RA_11
IKZF3	ENSG00000161405	chr17	37921198	38020441	IBD_77	PBC_15	RA_21
ZPBP2	ENSG00000186075	chr17	38024417	38034149	IBD_77	PBC_15	RA_21
GSDMB	ENSG00000073605	chr17	38060848	38077313	IBD_77	PBC_15	RA_21
ORMDL3	ENSG00000172057	chr17	38077294	38083854	IBD_77	PBC_15	RA_21
MAGI3	ENSG00000081026	chr1	113933371	114228545	CD_2	JIA_1	RA_4
PHTF1	ENSG00000116793	chr1	114239453	114302111	CD_2	JIA_1	RA_4
RSBN1	ENSG00000081019	chr1	114304454	114355098	CD_2	JIA_1	RA_4
PTPN22	ENSG00000116793	chr1	114356433	114414381	CD_2	JIA_1	RA_4
BCL2L15	ENSG00000188761	chr1	114420790	114430169	CD_2	JIA_1	RA_4
AP4B1	ENSG00000134262	chr1	114437370	114447823	CD_2	JIA_1	RA_4
DCLRE1B	ENSG00000118655	chr1	114447763	114456708	CD_2	JIA_1	RA_4
RP11-73O6.4	ENSG00000260527	chr6	126112111	130461627	CD_15/16	CeD_16
PTPRK	ENSG00000152894	chr6	128289924	128841870	CD_16	CeD_16
IL1R1	ENSG00000115594	chr2	102681004	102796334	CeD_6	IBD_16
IL1RL2	ENSG00000115598	chr2	102803433	102856462	CeD_6	IBD_16
IL1RL1	ENSG00000115602	chr2	102927962	102968497	CeD_6	IBD_16
IL18R1	ENSG00000115604	chr2	102927989	103015218	CeD_6	IBD_16
IL18RAP	ENSG00000115607	chr2	103035149	103069025	CeD_6	IBD_16
SLC9A4	ENSG00000180251	chr2	103089762	103150431	CeD_6	IBD_16
ZMIZ1	ENSG00000108175	chr10	80828792	81076276	CeD_21	IBD_51
C1orf106	ENSG00000163362	chr1	200860176	200884863	CeD_4	IBD_9
KIF21B	ENSG00000116852	chr1	200938520	200992828	CeD_4	IBD_9
CACNA1S	ENSG00000081248	chr1	201008642	201081694	CeD_4	IBD_9
ERAP2	ENSG00000164308	chr5	96211643	96255420	IBD_25	JIA_6
LNPEP	ENSG00000113441	chr5	96271098	96373219	IBD_25	JIA_6
C5orf56	ENSG00000197536	chr5	131746328	131811736	IBD_26	JIA_7
IRF1	ENSG00000125347	chr5	131817301	131826490	IBD_26	JIA_7
CRB1	ENSG00000134376	chr1	197170592	197447585	IBD_8	PBC_2
DENND1B	ENSG00000213047	chr1	197473878	197744826	IBD_8	PBC_2
STAT1	ENSG00000115415	chr2	191829084	191885686	CeD_8	PBC_3
ARHGAP31	ENSG00000031081	chr3	119013220	119139561	CeD_11	PBC_4
TMEM39A	ENSG00000176142	chr3	119148347	119187677	CeD_11	PBC_4
DDX6	ENSG00000110367	chr11	118620034	118661858	CeD_23	PBC_9
SLC16A10	ENSG00000112394	chr6	111408781	111545145	IBD_34	PS_14
KIAA1919	ENSG00000173214	chr6	111580551	111592370	IBD_34	PS_14
REV3L	ENSG00000009413	chr6	111620234	111804918	IBD_34	PS_14
TRAF3IP2	ENSG00000056972	chr6	111877657	111927481	IBD_34	PS_14
FYN	ENSG00000010810	chr6	111981535	112194655	IBD_34	PS_14
ELMO1	ENSG00000155849	chr7	36893961	37488852	CeD_19	PS_17
ETS1	ENSG00000134954	chr11	128328656	128457437	CeD_24	PS_21
IL23R	ENSG00000162594	chr1	67632083	67725662	IBD_4	PS_4
DOK6	ENSG00000206052	chr18	67068291	67516323	IBD_82	PsCh_10
CD226	ENSG00000150637	chr18	67498394	67629039	IBD_82	PsCh_10
CD28	ENSG00000178562	chr2	204571198	204602557	CeD_9	PsCh_2
USP4	ENSG00000114316	chr3	49315264	49378145	IBD_21	PsCh_3
GPX1	ENSG00000233276	chr3	49394609	49396033	IBD_21	PsCh_3
RHOA	ENSG00000067560	chr3	49396578	49450431	IBD_21	PsCh_3
TCTA	ENSG00000145022	chr3	49449639	49453908	IBD_21	PsCh_3
AMT	ENSG00000145020	chr3	49454211	49460186	IBD_21	PsCh_3
NICN1	ENSG00000145029	chr3	49460379	49466759	IBD_21	PsCh_3
DAG1	ENSG00000173402	chr3	49506146	49573048	IBD_21	PsCh_3
BSN	ENSG00000164061	chr3	49591922	49708978	IBD_21	PsCh_3
APEH	ENSG00000164062	chr3	49711435	49721396	IBD_21	PsCh_3
MST1	ENSG00000173531	chr3	49721380	49726934	IBD_21	PsCh_3
RNF123	ENSG00000164068	chr3	49726932	49758962	IBD_21	PsCh_3
AMIGO3	ENSG00000176020	chr3	49754267	49761349	IBD_21	PsCh_3
GMPPB	ENSG00000173540	chr3	49754277	49761384	IBD_21	PsCh_3
IP6K1	ENSG00000176095	chr3	49761727	49823975	IBD_21	PsCh_3
BACH2	ENSG00000112182	chr6	90636248	91006627	IBD_32	PsCh_5
HDAC7	ENSG00000061273	chr12	48176505	48226915	IBD_63	PsCh_8
RP11-514O12.4	ENSG00000249141	chr6	167271582	167369612	IBD_37	RA_13
RNASET2	ENSG00000026297	chr6	167342992	167370679	IBD_37	RA_13
FGFR1OP	ENSG00000213066	chr6	167412670	167455906	IBD_37	RA_13
RASGRP1	ENSG00000172575	chr15	38780304	38857776	CD_23	RA_18
LRRC3C	ENSG00000204913	chr17	38097727	38101000	PBC_15	RA_21
GSDMA	ENSG00000167914	chr17	38119226	38134019	PBC_15	RA_21
SLC12A5	ENSG00000124140	chr20	44650329	44688789	IBD_88	RA_23
NCOA5	ENSG00000124160	chr20	44689624	44718591	IBD_88	RA_23
CD40	ENSG00000101017	chr20	44746911	44758502	IBD_88	RA_23
RUNX1	ENSG00000159216	chr21	36160098	37357047	JIA_14	RA_25
HAUS7	ENSG00000213397	chrX	152713124	152760978	CeD_32	RA_26
U82695.9	ENSG00000224963	chrX	152751314	152752546	CeD_32	RA_26
BGN	ENSG00000182492	chrX	152760397	152775012	CeD_32	RA_26
ATP2B3	ENSG00000263148	chrX	152783134	152848397	CeD_32	RA_26
FAM58A	ENSG00000147382	chrX	152853377	152865500	CeD_32	RA_26
DUSP9	ENSG00000130829	chrX	152907946	152916781	CeD_32	RA_26
PNCK	ENSG00000130822	chrX	152935185	152954465	CeD_32	RA_26
SLC6A8	ENSG00000130821	chrX	152953554	152962048	CeD_32	RA_26
BCAP31	ENSG00000185825	chrX	152965947	152990152	CeD_32	RA_26
ABCD1	ENSG00000101986	chrX	152990323	153010216	CeD_32	RA_26
PLXNB3	ENSG00000198753	chrX	153029651	153044801	CeD_32	RA_26
SRPK3	ENSG00000184343	chrX	153041867	153051187	CeD_32	RA_26
IDH3G	ENSG00000067829	chrX	153051221	153059978	CeD_32	RA_26
SSR4	ENSG00000180879	chrX	153058971	153063960	CeD_32	RA_26
PDZD4	ENSG00000067840	chrX	153067621	153096020	CeD_32	RA_26
L1CAM	ENSG00000198910	chrX	153126969	153174677	CeD_32	RA_26
U52112.12	ENSG00000196987	chrX	153146127	153154444	CeD_32	RA_26
AVPR2	ENSG00000126895	chrX	153167985	153172620	CeD_32	RA_26
ARHGAP4	ENSG00000089820	chrX	153172821	153200452	CeD_32	RA_26
NAA10	ENSG00000102030	chrX	153194695	153200676	CeD_32	RA_26
RENBP	ENSG00000102032	chrX	153200716	153210232	CeD_32	RA_26
HCFC1	ENSG00000172534	chrX	153213004	153237258	CeD_32	RA_26
TMEM187	ENSG00000177854	chrX	153237778	153248646	CeD_32	RA_26
IRAK1	ENSG00000184216	chrX	153275951	153285431	CeD_32	RA_26
MECP2	ENSG00000169057	chrX	153287024	153402578	CeD_32	RA_26
OPN1LW	ENSG00000102076	chrX	153409698	153424507	CeD_32	RA_26
TEX28P2	ENSG00000102080	chrX	153424682	153445634	CeD_32	RA_26
OPN1MW	ENSG00000147380	chrX	153448107	153461633	CeD_32	RA_26
TEX28P1	ENSG00000182242	chrX	153461812	153482755	CeD_32	RA_26
OPN1MW2	ENSG00000166160	chrX	153485225	153498755	CeD_32	RA_26
TEX28	ENSG00000185254	chrX	153498930	153523796	CeD_32	RA_26
TKTL1	ENSG00000007350	chrX	153524024	153558700	CeD_32	RA_26
FLNA	ENSG00000196924	chrX	153576892	153603006	CeD_32	RA_26
EMD	ENSG00000102119	chrX	153607557	153609883	CeD_32	RA_26
RPL10	ENSG00000147403	chrX	153618315	153637504	CeD_32	RA_26
DNASE1L1	ENSG00000013563	chrX	153629579	153640449	CeD_32	RA_26
TAZ	ENSG00000102125	chrX	153639854	153650065	CeD_32	RA_26
ATP6AP1	ENSG00000071553	chrX	153656978	153664862	CeD_32	RA_26
GDI1	ENSG00000203879	chrX	153665266	153671814	CeD_32	RA_26
FAM50A	ENSG00000071859	chrX	153672473	153679002	CeD_32	RA_26
PLXNA3	ENSG00000130827	chrX	153686621	153701989	CeD_32	RA_26
LAGE3	ENSG00000196976	chrX	153706028	153707596	CeD_32	RA_26
UBL4A	ENSG00000102178	chrX	153712056	153715009	CeD_32	RA_26
SLC10A3	ENSG00000126903	chrX	153715645	153719016	CeD_32	RA_26
FAM3A	ENSG00000071889	chrX	153733350	153744566	CeD_32	RA_26
IL6R	ENSG00000160712	chr1	154377669	154441926	JIA_2	RA_5
REL	ENSG00000162924	chr2	61108656	61150645	PS_6	RA_6
IRF5	ENSG00000128604	chr7	128577666	128590089	PBC_8	UC_13
TNPO3	ENSG00000064419	chr7	128594948	128695198	PBC_8	UC_13
NFKB1	ENSG00000109320	chr4	103422486	103538459	PBC_6	UC_7
