# Supplementary material for: Expression profiles of long non-coding RNAs located in autoimmune disease-associated regions reveal immune cell-type specificity
Source: Genome Med. 2014 Oct 28;6(10):88. doi: 10.1186/s13073-014-0088-0 (PMC4240855; doi:10.1186/s13073-014-0088-0)
Supplement: Additional file 18: Table S9. — Results from pathway analysis using the GeneNetwork tool of nine AID shared lncRNAs. Nine out of 61 AID shared lncRNAs were present in the GeneNetwork database. Each lncRNA gene (LncRNA ID_GencodeV14) is characterized by an identification number used in the Ensembl database (Gene_ID_Ensembl), its chromosome number (Chr), the genome coordinates of the beginning in human genome build 19 (START (hg19)) and end (END (hg19)), the strand specification (Strand) and the list of names of AIDs (CD, Crohn’s disease-specific; CeD, celiac disease; IBD-shared, inflammatory bowel disease shared by Crohn’s disease and ulcerative colitis; JIA, juvenile idiopathic arthritis; PBC, primary biliary cirrhosis; PS, psoriasis; PsCh, primary sclerosing cholangitis; RA, rheumatoid arthritis; UC, ulcerative colitis-specific) in which a particular gene is located. We extracted the information about the function prediction from GeneNetwork [57] and listed the top 10 most significant Gene Ontology terms (GO) for biological process and another top 10 most significant GO terms for molecular function together with the P-value. GO terms containing ‘tumor necrosis factor (TNF) pathway’ or ‘T-cell/lymphocyte event’ in their description are highlighted in yellow. [file 13073_2014_88_MOESM18_ESM.xlsx]

## Sheet: Sheet1
	LncRNAs genes: gene ID (Encode)	Gene ID (Ensembl)	Chr	START (hg19)	END (hg19)	Associated AID				Function prediction from GENENETWORK (www.genenetwork.nl/genenetwork)
										GO biological process (top 10)	p-value	GO mol.function (top 10)	p-value
	RP3-395M20.8	ENSG00000238164	chr1	2481359	2488470	CeD	PsCh	RA	UC	tumor necrosis factor-mediated signaling pathway	0.000329763	tumor necrosis factor-activated receptor activity	2.43724e-05
										cellular amino acid metabolic process	0.000405319	death receptor activity	0.000233717
										cellular response to tumor necrosis factor	0.000532465	glycine binding	0.00154612
										sulfation	0.000725531	lyase activity	0.00618958
										cellular amine metabolic process	0.000867858	endonuclease activity	0.0110877
										sensory perception of sound	0.00141305	oxidoreductase activity, acting on the CH-CH group of donors, NAD or NADP as acceptor	0.0129285
										regulation of glucose transport	0.0015159	protein phosphatase 2A binding	0.0137237
										hexose transport	0.00198941	phosphatidylinositol phosphate kinase activity	0.0145773
										glucose transport	0.00198941	tRNA-specific ribonuclease activity	0.0159432
										regulation of vascular endothelial growth factor receptor signaling pathway	0.00259543	carbon-oxygen lyase activity	0.0183217
	RP3-395M20.9	ENSG00000228037	chr1	2512999	2515972	CeD	PsCh	RA	UC	tumor necrosis factor-mediated signaling pathway	1.02825e-05	death receptor activity	6.56034e-07
										regulation of T cell receptor signaling pathway	0.000126479	tumor necrosis factor-activated receptor activity	3.13645e-06
										bone resorption	0.000445645	anion binding	0.00361262
										alpha-beta T cell proliferation	0.000482004	voltage-gated chloride channel activity	0.0058933
										negative regulation of alpha-beta T cell activation	0.000817001	kinesin binding	0.00895365
										regulation of antigen receptor-mediated signaling pathway	0.00086409	SH2 domain binding	0.00993903
										regulation of alpha-beta T cell proliferation	0.0010776	phosphate ion binding	0.0106024
										positive regulation of fatty acid biosynthetic process	0.00168636	NAD-dependent histone deacetylase activity (H3-K14 specific)	0.0116805
										negative regulation of endocytosis	0.00179822	NAD-dependent histone deacetylase activity (H4-K16 specific)	0.0116805
										lymphocyte homeostasis	0.00187933	histone deacetylase activity (H3-K16 specific)	0.0116805
	RP11-168O16.1	ENSG00000229191	chr1	200993077	200997920	CeD	IBD			photoreceptor cell maintenance	1.75146e-06	cGMP binding	0.000291909
										cellular component maintenance	6.36574e-06	GMP binding	0.00038286
										inner ear receptor cell differentiation	2.69805e-05	acetylcholine-activated cation-selective channel activity	0.000523984
										mechanoreceptor differentiation	3.10811e-05	cysteine-type endopeptidase inhibitor activity	0.00210302
										behavioral interaction between organisms	0.000125877	myosin binding	0.00243768
										dendrite morphogenesis	0.000170014	translation initiation factor binding	0.00470376
										inner ear receptor cell development	0.00143528	acetylcholine binding	0.00550047
										DNA dealkylation	0.00150293	NADP binding	0.00668012
										neuron fate specification	0.00167958	excitatory extracellular ligand-gated ion channel activity	0.00891043
										response to nicotine	0.00177873	polypeptide N-acetylgalactosaminyltransferase activity	0.0106075
	CTD-2049J23.2	ENSG00000244040	chr3	159631189	159943086	CeD	PBC			protein kinase C signaling cascade	0.000301307	amine transmembrane transporter activity	0.00926497
										regulation of type I interferon-mediated signaling pathway	0.00981639	peptide hormone receptor binding	0.0164897
										mitochondrial genome maintenance	0.0116112	secondary active transmembrane transporter activity	0.0268555
										plasma lipoprotein particle assembly	0.0130876	L-glutamate transmembrane transporter activity	0.0305272
										protein-lipid complex assembly	0.0130876	RNA polymerase II core promoter sequence-specific DNA binding	0.0327677
										protein trimerization	0.0153212	microtubule plus-end binding	0.0348339
										positive regulation of homeostatic process	0.0164252	acidic amino acid transmembrane transporter activity	0.0358045
										negative regulation of growth	0.0212996	neurotransmitter transporter activity	0.0358755
										protein homotrimerization	0.0218358	protein phosphatase inhibitor activity	0.0359454
										sensory perception of smell	0.0241473	translation initiation factor binding	0.0471545
	TRAF3IP2-AS1	ENSG00000231889	chr6	111804714	111919505	IBD	PS			regulation of interleukin-2 biosynthetic process	0.00464723	protein tyrosine kinase activator activity	0.00354606
										ATP catabolic process	0.0067984	ATP-dependent DNA helicase activity	0.00817427
										positive regulation of interleukin-2 biosynthetic process	0.00770778	RNA polymerase II carboxy-terminal domain kinase activity	0.00968512
										fibroblast migration	0.00833202	solute:hydrogen antiporter activity	0.0102108
										actin filament capping	0.011177	ATPase regulator activity	0.011018
										intracellular receptor mediated signaling pathway	0.0125542	syntaxin-1 binding	0.0126775
										protein depolymerization	0.0155477	glucose transmembrane transporter activity	0.021267
										regulation of activin receptor signaling pathway	0.0157196	polyubiquitin binding	0.0227916
										DNA damage response, signal transduction by p53 class mediator resulting in induction of apoptosis	0.0159694	syntaxin binding	0.02304
										negative regulation of actin filament depolymerization	0.0172098	clathrin binding	0.0232752
	C6orf3	ENSG00000255389	chr6	111921078	111923498	IBD	PS			synaptic vesicle exocytosis	0.00315364	sterol transporter activity	0.00689747
										regulation of respiratory system process	0.00439408	RNA polymerase II carboxy-terminal domain kinase activity	0.00749246
										regulation of respiratory gaseous exchange by neurological system process	0.00439408	sialyltransferase activity	0.0130276
										leukocyte cell-cell adhesion	0.00595197	cholesterol transporter activity	0.015918
										complement activation, alternative pathway	0.00698798	G-protein coupled purinergic nucleotide receptor activity	0.0178625
										deoxyribonucleotide metabolic process	0.00709336	G-protein coupled nucleotide receptor activity	0.0178625
										extracellular matrix disassembly	0.00854537	manganese ion binding	0.0185132
										negative regulation of protein modification process	0.00915583	insulin-like growth factor receptor binding	0.0188915
										regulation of norepinephrine secretion	0.0107841	nucleotide receptor activity	0.0256956
										norepinephrine transport	0.0117755	purinergic nucleotide receptor activity	0.0256956
	RP11-1007G5.2	ENSG00000254588	chr11	128396037	128400284	CeD	PS			negative regulation of transcription factor import into nucleus	0.000372565	intramolecular transferase activity	0.0030147
										double-strand break repair via nonhomologous end joining	0.00318494	telomeric DNA binding	0.00332903
										positive regulation of hydrolase activity	0.00360177	pseudouridine synthase activity	0.0175037
										negative regulation of intracellular steroid hormone receptor signaling pathway	0.0036057	hormone receptor binding	0.0202794
										cytoplasmic sequestering of protein	0.00480291	guanyl ribonucleotide binding	0.0247648
										intracellular receptor mediated signaling pathway	0.00600219	guanyl nucleotide binding	0.0247648
										non-recombinational repair	0.00635998	GTP binding	0.0331177
										regulation of phosphoprotein phosphatase activity	0.00655968	receptor signaling protein tyrosine kinase activity	0.0334214
										adult walking behavior	0.00715659	protein complex scaffold	0.0335727
										regulation of dephosphorylation	0.00732452	GTPase activity	0.0386729
	BSN-AS2	ENSG00000226913	chr3	49586739	49591799	IBD	PsCh			myoblast differentiation	0.00950387	calcium channel regulator activity	0.0133999
										positive regulation of cell cycle	0.010002	tubulin binding	0.0166203
										cytokinesis	0.0130358	phospholipid-translocating ATPase activity	0.0171965
										ventricular cardiac muscle tissue morphogenesis	0.0141231	manganese ion binding	0.0199994
										cardiac muscle tissue morphogenesis	0.0167102	beta-amyloid binding	0.0211132
										cartilage condensation	0.0169741	amino acid binding	0.0214079
										peptidyl-tyrosine dephosphorylation	0.0173737	cadherin binding	0.0222495
										positive regulation of mitotic cell cycle	0.0182397	gamma-tubulin binding	0.0267598
										regulation of organelle organization	0.0188122	transcription cofactor activity	0.0286609
										positive regulation of protein catabolic process	0.0190388	p53 binding	0.0289226
	RP11-66N11.7	ENSG00000228616	chrX	152876149	152878380	CeD	RA			activation of Ras GTPase activity	0.0069679	solute:cation antiporter activity	0.00333573
										positive regulation of receptor activity	0.00702273	cation:cation antiporter activity	0.00483604
										regulation of adenylate cyclase activity involved in G-protein signaling pathway	0.00755642	pseudouridine synthase activity	0.00499088
										positive regulation of adenylate cyclase activity by G-protein signaling pathway	0.00755642	solute:hydrogen antiporter activity	0.00681117
										activation of adenylate cyclase activity by G-protein signaling pathway	0.00755642	solute:solute antiporter activity	0.00802797
										activation of Rho GTPase activity	0.0100888	gap junction channel activity	0.00989001
										G-protein signaling, coupled to cyclic nucleotide second messenger	0.0106872	neuropeptide receptor activity	0.0121511
										G-protein signaling, coupled to cAMP nucleotide second messenger	0.0153793	antiporter activity	0.0146958
										positive regulation of axon extension	0.0199346	wide pore channel activity	0.024756
										cerebellar Purkinje cell layer development	0.0200017	RNA polymerase II core promoter proximal region sequence- specific DNA binding transcription factor activity involved in negative regulation of transcription	0.0362498
